# Supplementary material for: Underreplicated Regions in Drosophila melanogaster Are Enriched with Fast-Evolving Genes and Highly Conserved Noncoding Sequences
Source: Genome Biol Evol. 2014 Jul 24;6(8):2050–60. doi: 10.1093/gbe/evu156 (PMC4159006; doi:10.1093/gbe/evu156)
Supplement: Supplementary Data [file supp_evu156_dataset_S1_UR_B_regions.xls]

## Sheet: Sheet1
Division No	UR(B) ID	Coordinates, dm3	UR(B) length, bp	Genic (FlyBase Genes 5.12)	%	Exonic	%	Intronic	%	Intergenic	%	FlyBase Genes 5.12 (loci), count	Genes without human homolog	Genes with human homolog	% of genes with human homologs	Genes without mosquit homolog	Genes with mosquito homolog	% of genes with homologs in mosquito	Testis-specific genes	Others	% of testis-specific genes	Longest gene	Gene length, bp	Non-exonic phastCons elements 15way with score >600	phastCons element density, per Mb
4	4D1-2	chrX:4602211-4798095	195885	38827	0.198213	18815	0.0960513	20012	0.102162	157058	0.801787	11	11	0	0	6	5	0.454545	7	4	0.636364	CG6986	21577	22	112.311
7	7B1-2	chrX:7219819-7587824	368006	107843	0.293047	39206	0.106536	68637	0.186511	260163	0.706953	19	16	3	0.157895	13	6	0.315789	8	9	0.470588	CG11387	66876	86	233.692
9	9A3	chrX:9764005-9902414	138410	39015	0.28188	18663	0.134839	20352	0.147041	99395	0.71812	15	15	0	0	7	8	0.533333	0	15	0	CG32694	17191	7	50.5744
11	11A6-9	chrX:11924234-12355859	431626	191975	0.444772	48181	0.111627	143794	0.333145	239651	0.555228	21	19	2	0.0952381	12	9	0.428571	9	9	0.5	CG42338	138303	61	141.326
11	11D1-2	chrX:12805797-12980471	174675	62554	0.358117	25182	0.144165	37372	0.213952	112121	0.641883	13	12	1	0.0769231	5	8	0.615385	3	10	0.230769	CG15720	21088	1	5.72492
12	12E1-2	chrX:13891496-14092986	201491	28938	0.143619	25882	0.128452	3056	0.0151669	172553	0.856381	26	24	2	0.0769231	19	7	0.269231	2	12	0.142857	CG1372	6745	14	69.482
12	12E8-9	chrX:14142574-14473303	330730	198581	0.600432	41749	0.126233	156832	0.474199	132149	0.399568	13	10	3	0.230769	0	13	1	4	8	0.333333	CG32600	140146	4	12.0945
13	13B3-4	chrX:15033922-15186587	152666	35849	0.23482	15602	0.102197	20247	0.132623	116817	0.76518	9	9	0	0	6	3	0.333333	5	4	0.555556	CG9095	23294	12	78.603
19	19A1-4	chrX:19760354-20053000	292647	90083	0.307821	36005	0.123032	54078	0.184789	202564	0.692179	16	13	3	0.1875	8	8	0.5	2	10	0.166667	CG32529	38278	10	34.1709
19	19E1-2	chrX:20396868-20525924	129057	54569	0.422829	4098	0.0317534	50471	0.391075	74488	0.577171	2	1	1	0.5	0	2	1	0	0	NA	CG42267	32253	32	247.952
19	19E3-4	chrX:20530296-20898146	367851	90052	0.244806	29965	0.0814596	60087	0.163346	277799	0.755194	18	18	0	0	10	8	0.444444	8	9	0.470588	CG34358	55195	41	111.458
23	23A1-2	chr2L:2586753-2729811	143059	65434	0.457392	17437	0.121887	47997	0.335505	77625	0.542608	11	11	0	0	7	4	0.363636	6	5	0.545455	CG31690	44611	51	356.496
25	25A1-4	chr2L:4465900-4794750	328851	226163	0.687737	97064	0.295161	129099	0.392576	102688	0.312263	15	12	3	0.2	7	8	0.533333	6	7	0.461538	CG33196	112493	69	209.821
26	26C1-2	chr2L:6129582-6323263	193682	83543	0.431341	20669	0.106716	62874	0.324625	110139	0.568659	11	10	1	0.0909091	6	5	0.454545	5	5	0.5	CG33531	49435	35	180.709
32	32A1-2	chr2L:10529679-10727544	197866	126623	0.639943	35958	0.181729	90665	0.458214	71243	0.360057	26	22	4	0.153846	5	21	0.807692	4	20	0.166667	CG31721	82494	12	60.6471
33	33A1-2	chr2L:11518409-11788020	269612	31295	0.116074	24611	0.091283	6684	0.0247912	238317	0.883926	19	19	0	0	15	4	0.210526	7	8	0.466667	CG12602	5210	52	192.87
34	34A1-2	chr2L:12723202-12973660	250459	44837	0.179019	26036	0.103953	18801	0.0750662	205622	0.820981	8	7	1	0.125	0	8	1	5	3	0.625	CG6214	25739	55	219.597
35	35B1-2	chr2L:14363196-15003691	640496	241781	0.37749	60778	0.0948921	181003	0.282598	398715	0.62251	36	31	5	0.138889	18	18	0.5	16	16	0.5	CG3479	89554	187	291.961
35	35D1-2	chr2L:15276151-15497849	221699	50705	0.228711	20549	0.0926887	30156	0.136022	170994	0.771289	13	12	1	0.0769231	7	6	0.461538	6	7	0.461538	CG18482	19893	116	523.232
35	35D3-4	chr2L:15500518-15745052	244535	82569	0.337657	28658	0.117194	53911	0.220463	161966	0.662343	18	15	3	0.166667	4	14	0.777778	0	14	0	CG4587	31406	27	110.414
35	35E1-2	chr2L:15913980-16250562	336583	168291	0.499999	43667	0.129736	124624	0.370262	168292	0.500001	19	17	2	0.105263	11	8	0.421053	9	8	0.529412	CG7644	57300	53	157.465
36	36C1-2	chr2L:16911778-17367919	456142	161458	0.353964	27559	0.0604176	133899	0.293547	294684	0.646036	19	19	0	0	12	7	0.368421	6	10	0.375	CG15138	70923	70	153.461
36	36D1-4	chr2L:17503331-18137736	634406	272600	0.429693	86629	0.136551	185971	0.293142	361806	0.570307	29	24	5	0.172414	10	19	0.655172	14	15	0.482759	CG7100	89656	45	70.9325
47	47A1-2	chr2R:6198858-6304091	105234	82927	0.788025	21220	0.201646	61707	0.586379	22307	0.211975	14	12	2	0.142857	10	4	0.285714	3	9	0.25	CG34363	71514	2	19.0053
50	50C1-4	chr2R:9482097-9692212	210116	163082	0.776152	29775	0.141707	133307	0.634445	47034	0.223848	13	12	1	0.0769231	4	9	0.692308	7	5	0.583333	CG17716	126290	47	223.686
53	53C1-2	chr2R:12236249-12458042	221794	117736	0.530835	42786	0.192909	74950	0.337926	104058	0.469165	22	18	4	0.181818	9	13	0.590909	7	15	0.318182	CG33960	44221	52	234.452
56	56A1-2	chr2R:14741666-14857648	115983	88185	0.760327	13997	0.120681	74188	0.639645	27798	0.239673	7	6	1	0.142857	1	6	0.857143	1	6	0.142857	CG12758	81102	21	181.061
56	56B1-2	chr2R:14865558-15008584	143027	86758	0.606585	19052	0.133206	67706	0.473379	56269	0.393415	9	8	1	0.111111	3	6	0.666667	2	7	0.222222	CG16720	54800	25	174.792
57	57A1-4	chr2R:16216606-16438659	222054	72475	0.326385	21820	0.0982644	50655	0.22812	149579	0.673615	20	20	0	0	15	5	0.25	5	15	0.25	CG12484	54620	54	243.184
58	58A3-4	chr2R:17608825-17857069	248245	112820	0.45447	36785	0.14818	76035	0.30629	135425	0.54553	21	17	4	0.190476	9	12	0.571429	5	13	0.277778	CG34368	74233	20	80.5656
58	58B1-2	chr2R:17862129-17947421	85293	62408	0.73169	14668	0.171972	47740	0.559718	22885	0.26831	10	9	1	0.1	6	4	0.4	4	5	0.444444	CG34370	52491	7	82.07
59	59D1-4	chr2R:18967255-19241608	274354	88942	0.324187	48846	0.17804	40096	0.146147	185412	0.675813	35	34	1	0.0285714	21	14	0.4	24	9	0.727273	CG34371	40964	27	98.413
64	64C1-2	chr3L:4627832-4823782	195951	160710	0.820154	41939	0.214028	118771	0.606126	35241	0.179846	20	16	4	0.2	9	11	0.55	5	14	0.263158	CG32239	103466	26	132.686
64	64C3-4	chr3L:4827302-5125950	298649	100829	0.337617	37660	0.126101	63169	0.211516	197820	0.662383	17	13	4	0.235294	5	12	0.705882	3	13	0.1875	CG7503	38125	50	167.421
64	64D1-2	chr3L:5362811-5552370	189560	55472	0.292636	19197	0.101271	36275	0.191364	134088	0.707364	8	8	0	0	1	7	0.875	1	5	0.166667	CG10626	16925	29	152.986
67	67D9-12	chr3L:9967968-10217044	249077	139346	0.559449	24033	0.0964882	115313	0.462961	109731	0.440551	12	11	1	0.0833333	5	7	0.583333	3	9	0.25	CG14162	66690	53	212.786
70	70A1-2	chr3L:13039473-13221452	181980	13570	0.0745686	11470	0.0630289	2100	0.0115397	168410	0.925431	10	8	2	0.2	2	8	0.8	3	5	0.375	CG11280	3816	49	269.26
70	70A4-5	chr3L:13227737-13379716	151980	58108	0.38234	17461	0.11489	40647	0.26745	93872	0.61766	13	11	2	0.153846	10	3	0.230769	5	6	0.454545	CG11282	50957	23	151.336
70	70C1-2	chr3L:13507893-13852887	344995	158752	0.460157	20957	0.0607458	137795	0.399412	186243	0.539843	7	5	2	0.285714	3	4	0.571429	1	5	0.166667	CG12478	128832	155	449.282
71	71C1-2	chr3L:15227918-15490824	262907	31298	0.119046	25874	0.098415	5424	0.0206309	231609	0.880954	10	9	1	0.1	2	8	0.8	5	5	0.5	CG6890	7192	84	319.505
75	75C1-2	chr3L:18108215-18610726	502512	111673	0.22223	46269	0.0920754	65404	0.130154	390839	0.77777	29	27	2	0.0689655	16	13	0.448276	2	26	0.0714286	CG5123	17896	105	208.95
77	77E1-4	chr3L:20535142-20761092	225951	54438	0.240928	16742	0.0740957	37696	0.166833	171513	0.759072	8	8	0	0	4	4	0.5	0	6	0	CG4761	23396	102	451.425
79	79E1-4	chr3L:22282976-22708149	425174	175410	0.412561	42376	0.0996674	133034	0.312893	249764	0.587439	30	27	3	0.1	16	14	0.466667	7	18	0.28	CG5723	114856	68	159.935
83	83E1-2	chr3R:1836824-2169729	332906	106378	0.319544	56223	0.168886	50155	0.150658	226528	0.680456	42	40	2	0.047619	7	35	0.833333	8	34	0.190476	CG15598	12014	78	234.3
84	84A1-2	chr3R:2284962-2470765	185804	89105	0.479564	23238	0.125067	65867	0.354497	96699	0.520436	16	13	3	0.1875	10	6	0.375	11	5	0.6875	CG33202	63032	36	193.753
84	84D3-4	chr3R:3076775-3297717	220943	75375	0.341151	30228	0.136814	45147	0.204338	145568	0.658849	21	19	2	0.0952381	14	7	0.333333	8	11	0.421053	CG42277	35660	52	235.355
84	84D9-10	chr3R:3367790-3634554	266765	142412	0.533848	36063	0.135186	106349	0.398662	124353	0.466152	19	17	2	0.105263	5	14	0.736842	3	14	0.176471	CG34127	67309	26	97.4641
86	86D1-2	chr3R:6720695-6953927	233233	61776	0.264868	10077	0.0432057	51699	0.221662	171457	0.735132	4	4	0	0	1	3	0.75	2	1	0.666667	CG34114	56321	58	248.678
87	87B1-2	chr3R:7844558-7912503	67946	20043	0.294984	15913	0.234201	4130	0.0607836	47903	0.705016	6	6	0	0	1	5	0.833333	5	1	0.833333	CG14741	8235	3	44.1527
87	87B4-5	chr3R:7916876-8043542	126667	54437	0.429765	18474	0.145847	35963	0.283918	72230	0.570235	8	7	1	0.125	0	8	1	2	6	0.25	CG10095	19763	20	157.894
87	87D1-2	chr3R:8544140-8786732	242593	61827	0.254859	13568	0.0559291	48259	0.19893	180766	0.745141	11	9	2	0.181818	2	9	0.818182	2	8	0.2	CG31298	18692	93	383.358
89	89A1-2	chr3R:11374361-11475824	101464	10507	0.103554	5668	0.0558622	4839	0.0476918	90957	0.896446	2	2	0	0	1	1	0.5	0	2	0	CG5302	6373	23	226.681
89	89A8-9	chr3R:11504225-11611210	106986	25934	0.242406	14606	0.136523	11328	0.105883	81052	0.757594	12	10	2	0.166667	9	3	0.25	5	6	0.454545	CG5404	3740	19	177.593
89	89E1-4	chr3R:12482909-12811745	328837	160931	0.489394	25715	0.0781998	135216	0.411195	167906	0.510606	11	10	1	0.0909091	6	5	0.454545	4	7	0.363636	CG10388	78251	163	495.686
92	92D1-4	chr3R:15885861-16078103	192243	50970	0.265133	13054	0.0679036	37916	0.19723	141273	0.734867	7	7	0	0	2	5	0.714286	3	3	0.5	CG34139	39879	18	93.6315
92	92E1-2	chr3R:16156730-16374812	218083	127265	0.583562	21816	0.100035	105449	0.483527	90818	0.416438	14	9	5	0.357143	6	8	0.571429	2	9	0.181818	CG34118	84302	49	224.685
94	94A1-4	chr3R:17868785-18181159	312375	267076	0.854985	39142	0.125305	227934	0.729681	45299	0.145015	21	18	3	0.142857	11	10	0.47619	3	15	0.166667	CG31163	161478	67	214.486
98	98C1-2	chr3R:23533482-23740483	207002	82662	0.399329	10813	0.0522362	71849	0.347093	124340	0.600671	6	4	2	0.333333	2	4	0.666667	2	3	0.4	CG34353	64510	72	347.823
100	100A1-2	chr3R:26428778-26590043	161266	25277	0.156741	22873	0.141834	2404	0.014907	135989	0.843259	17	17	0	0	6	11	0.647059	7	8	0.466667	CG31015	2446	68	421.664
100	100B1-2	chr3R:26715777-26877988	162212	89556	0.552092	21981	0.135508	67575	0.416584	72656	0.447908	14	11	3	0.214286	5	9	0.642857	6	7	0.461538	CG12073	47706	28	172.614
