# Supplementary material for: Underreplicated Regions in Drosophila melanogaster Are Enriched with Fast-Evolving Genes and Highly Conserved Noncoding Sequences
Source: Genome Biol Evol. 2014 Jul 24;6(8):2050–60. doi: 10.1093/gbe/evu156 (PMC4159006; doi:10.1093/gbe/evu156)
Supplement: Supplementary Data [file supp_evu156_dataset_S2_genes.xls]

## Sheet: UR(B)
Genes with 50% bases covered by UR(B) regions (based on FlyBase genes 5.12, dm3 genome assembly)
dm3.flyBaseToCG.value	homology to mosquito	homology to human	dm3.flyBaseGene.name	protein length
CG10029	Yes	No	CG15031-RA	410
CG10032	No	No	CG31015-RA	270
CG10047	Yes	Yes	CG11280-RA	474
CG10086	Yes	No	CG13705-RA	469
CG10095	Yes	No	CG11279-RA	662
CG10101	Yes	No	CG10998-RA	693
CG10113	No	No	CG12636-RA	540
CG10126	Yes	Yes	CG9304-RA	215
CG10134	Yes	No	CG18808-RA	300
CG10138	Yes	No	CG15876-RA	346
CG10280	Yes	Yes	CG11449-RA	356
CG10287	Yes	No	CG31544-RA	258
CG10293	Yes	Yes	CG9876-RA	405
CG10298	Yes	Yes	CG12479-RA	187
CG10303	Yes	No	CG15178-RA	393
CG1031	Yes	No	CG12426-RB	565
CG10325	Yes	No	CG17916-RA	330
CG10349	No	No	CG14741-RB	417
CG10388	Yes	No	CG15251-RA	389
CG10625	Yes	No	CG31021-RA	268
CG10626	Yes	No	CG12621-RA	542
CG10630	No	No	CG17946-RA	324
CG10633	Yes	No	CG10101-RA	859
CG10710	Yes	No	CG10919-RA	709
CG10717	No	No	CG17107-RA	341
CG1075	Yes	No	CG3066-RA	274
CG1076	Yes	No	CG4761-RA	129
CG1077	Yes	No	CG10794-RA	730
CG10794	No	No	CG5302-RA	120
CG10839	Yes	No	CG33767-RA	182
CG10881	Yes	Yes	CG15144-RA	273
CG10887	Yes	No	CG11229-RA	676
CG10888	Yes	No	CG15262-RA	383
CG10909	Yes	No	CG15720-RA	349
CG10919	No	No	CG33458-RA	187
CG10998	No	No	CG11864-RA	594
CG11051	No	No	CG7299-RA	86
CG11192	Yes	No	CG30191-RA	279
CG11227	No	No	CG10630-RA	753
CG11229	No	No	CG32119-RA	223
CG11233	Yes	No	CG32237-RA	215
CG11235	No	No	CG34428-RA	165
CG11251	Yes	No	CG17178-RA	338
CG11279	Yes	No	CG6555-RA	102
CG11280	Yes	Yes	CG15102-RA	737
CG11281	Yes	Yes	CG4257-RB	714
CG11282	Yes	Yes	CG10881-RA	540
CG11286	No	No	CG33240-RB	191
CG11313	Yes	No	CG15550-RA	370
CG11314	No	No	CG3481-RC	159
CG11315	Yes	No	CG3809-RA	157
CG11356	No	No	CG31740-RA	248
CG11368	No	No	CG9095-RA	65
CG11369	No	No	CG11233-RB	667
CG1137	Yes	No	CG15322-RA	379
CG11370	Yes	No	CG15927-RA	346
CG1138	No	No	CG2595-RA	290
CG11387	Yes	Yes	CG6214-RA	2175
CG11401	Yes	No	CG13252-RA	516
CG11404	No	No	CG33246-RB	189
CG11425	Yes	No	CG1849-RA	305
CG11426	Yes	No	CG17116-RA	340
CG11437	Yes	No	CG18516-RA	305
CG11438	Yes	No	CG17108-RA	341
CG11440	Yes	No	CG17302-RA	334
CG11449	Yes	Yes	CG13702-RB	538
CG11459	Yes	No	CG17208-RA	336
CG1147	Yes	No	CG13488-RA	485
CG11471	Yes	Yes	CG42349-RB	1229
CG1148	Yes	No	CG15186-RA	390
CG1149	Yes	No	CG4650-RA	965
CG1150	Yes	No	CG2641-RA	288
CG1151	Yes	No	CG18302-RA	312
CG1152	Yes	No	CG1147-RA	612
CG1153	Yes	No	CG2750-RA	288
CG1154	Yes	No	CG1950-RA	295
CG1155	Yes	No	CG31146-RD	268
CG1157	Yes	No	CG32433-RA	214
CG11581	No	No	CG17716-RA	334
CG11584	Yes	No	CG11286-RA	662
CG11585	Yes	No	CG17097-RC	342
CG11648	Yes	Yes	CG7975-RA	270
CG11666	No	No	CG6978-RA	96
CG1169	Yes	No	CG18482-RA	306
CG1176	No	No	CG34139-RA	175
CG11864	Yes	No	CG31690-RA	251
CG11865	Yes	No	CG31784-RA	240
CG11929	No	No	CG6541-RA	919
CG11937	No	No	CG33770-RB	180
CG12027	Yes	No	CG42471-RA	147
CG12047	Yes	No	CG12906-RA	2328
CG12066	Yes	No	CG15711-RA	354
CG12069	Yes	No	CG15634-RA	356
CG12073	Yes	Yes	CG12073-RA	564
CG12092	Yes	No	CG16741-RA	1254
CG12192	Yes	No	CG10839-RA	729
CG12205	Yes	No	CG15593-RA	363
CG12283	Yes	No	CG10349-RA	811
CG12307	No	No	CG33768-RA	182
CG12327	Yes	No	CG12721-RA	535
CG12355	Yes	Yes	CG34351-RC	91
CG12377	No	No	CG11937-RA	583
CG12426	No	No	CG34433-RA	163
CG12448	No	No	CG31008-RA	272
CG12455	Yes	No	CG1314-RA	2190
CG12464	No	No	CG4846-RA	125
CG12478	Yes	Yes	CG5545-RA	422
CG12479	No	Yes	CG5614-RA	74
CG12480	No	No	CG1148-RA	611
CG12481	No	No	CG5386-RA	120
CG12484	Yes	No	CG1076-RA	736
CG12493	No	No	CG1924-RA	296
CG12540	Yes	No	CG42470-RA	147
CG12546	No	No	CG5540-RA	117
CG12602	Yes	No	CG1031-RA	814
CG12620	No	No	CG2861-RA	287
CG12621	Yes	No	CG18605-RA	305
CG12636	No	No	CG17944-RA	1176
CG12655	No	No	CG4158-RA	155
CG12681	No	No	CG13870-RA	450
CG12682	No	No	CG31804-RA	237
CG12689	No	No	CG33483-RA	185
CG12715	Yes	No	CG13407-RA	505
CG12716	No	No	CG14739-RA	418
CG12721	No	No	CG34166-RA	172
CG12758	Yes	No	CG10625-RA	778
CG12763	Yes	No	CG6209-RA	106
CG12782	Yes	No	CG17301-RA	336
CG12784	No	No	CG6611-RA	101
CG12877	Yes	Yes	CG7002-RA	1010
CG12897	No	No	CG34106-RA	176
CG12898	No	No	CG4021-RA	156
CG12900	No	No	CG11865-RA	593
CG12901	Yes	No	CG4395-RA	141
CG12902	No	No	CG9222-RA	64
CG12905	No	No	CG32771-RA	198
CG12906	No	No	CG15147-RA	401
CG12907	No	No	CG3853-RA	157
CG12908	Yes	Yes	CG7340-RB	1350
CG1304	Yes	No	CG31446-RA	260
CG1314	No	No	CG15398-RA	378
CG1315	Yes	Yes	CG31482-RA	419
CG1324	No	No	CG2336-RA	292
CG13244	No	No	CG6589-RA	102
CG13245	No	No	CG7514-RA	80
CG13251	No	No	CG31483-RA	1088
CG13252	No	No	CG15258-RA	384
CG13253	Yes	No	CG5693-RA	116
CG13285	Yes	No	CG32821-RA	198
CG13337	No	No	CG11227-RA	680
CG13338	Yes	No	CG10303-RA	815
CG13340	Yes	No	CG12902-RA	527
CG1338	No	No	CG18646-RA	302
CG13380	No	No	CG34353-RA	169
CG1340	Yes	No	CG13716-RA	459
CG13402	Yes	No	CG31361-RA	261
CG13403	No	No	CG3484-RA	158
CG13404	Yes	Yes	CG42401-RB	154
CG13407	Yes	No	CG14111-RA	444
CG13408	Yes	No	CG31557-RA	257
CG1342	Yes	No	CG11356-RA	649
CG13421	No	No	CG42448-RA	149
CG13422	No	No	CG42267-RA	152
CG13423	Yes	No	CG1368-RA	476
CG13426	Yes	No	CG6262-RA	105
CG13427	No	No	CG6280-RA	105
CG13428	No	No	CG5724-RA	114
CG13455	No	No	CG15452-RA	377
CG13488	No	No	CG33243-RB	190
CG13491	No	No	CG15028-RB	412
CG13492	No	No	CG12689-RA	2931
CG13493	No	No	CG1155-RA	600
CG13494	No	No	CG5103-RA	120
CG13495	No	No	CG15105-RA	408
CG13500	No	No	CG15143-RA	404
CG13501	No	No	CG14929-RA	413
CG13538	No	No	CG33241-RB	190
CG13539	No	No	CG31461-RA	260
CG13540	No	No	CG4795-RA	128
CG13541	No	No	CG34162-RA	172
CG13544	No	No	CG15581-RA	367
CG13545	Yes	No	CG5732-RA	114
CG13549	No	No	CG33236-RB	193
CG1368	Yes	No	CG33476-RA	186
CG13695	Yes	No	CG32655-RA	206
CG13699	No	No	CG34102-RA	1051
CG13700	No	No	CG12069-RA	574
CG13701	No	No	CG6138-RA	108
CG13702	Yes	Yes	CG18155-RB	549
CG13704	Yes	No	CG4697-RA	136
CG13705	Yes	No	CG14455-RA	432
CG13707	Yes	No	CG4891-RA	125
CG13708	Yes	Yes	CG17840-RA	1301
CG13711	No	No	CG4835-RA	127
CG13712	No	No	CG5623-RA	117
CG13713	No	No	CG6870-RA	99
CG13715	Yes	No	CG6380-RA	103
CG13716	No	No	CG5662-RA	117
CG13717	Yes	No	CG4810-RA	128
CG1372	Yes	No	CG1338-RA	1937
CG13858	No	No	CG8757-RA	69
CG13862	No	No	CG5983-RA	111
CG13870	No	No	CG12307-RA	568
CG13983	No	No	CG3162-RA	253
CG13984	No	No	CG6633-RB	100
CG13989	No	No	CG4701-RA	135
CG13990	No	No	CG13701-RA	471
CG13991	Yes	No	CG13862-RA	1767
CG14107	No	No	CG31780-RB	244
CG14110	No	No	CG15734-RA	348
CG14111	No	No	CG31806-RA	236
CG14112	No	No	CG4306-RA	146
CG14113	No	No	CG7330-RA	82
CG14115	Yes	No	CG3219-RA	219
CG14160	No	No	CG13493-RA	483
CG14162	Yes	No	CG30125-RA	283
CG1435	Yes	No	CG1889-RA	298
CG1438	Yes	Yes	CG10126-RA	535
CG14387	No	No	CG32198-RB	219
CG14390	Yes	No	CG30186-RA	280
CG14452	No	No	CG5559-RA	117
CG14453	Yes	No	CG4702-RA	133
CG14454	Yes	No	CG5123-RA	120
CG14455	No	No	CG32726-RA	200
CG14456	No	No	CG32825-RA	198
CG14457	Yes	No	CG4363-RA	144
CG14459	Yes	No	CG34358-RA	169
CG1447	Yes	Yes	CG4945-RA	509
CG1455	Yes	No	CG11438-RA	622
CG14598	No	No	CG32054-RA	229
CG1461	Yes	Yes	CG11387-RA	501
CG1462	Yes	No	CG1169-RA	596
CG1468	No	No	CG32644-RC	206
CG14735	No	No	CG10909-RA	711
CG14736	Yes	No	CG13549-RA	477
CG14739	Yes	No	CG32656-RA	206
CG14740	Yes	No	CG13545-RA	478
CG14741	Yes	No	CG14452-RA	1726
CG1488	Yes	No	CG15278-RA	383
CG14909	No	No	CG7271-RA	88
CG14929	No	No	CG4793-RB	129
CG14930	No	No	CG31741-RA	248
CG15028	Yes	No	CG42481-RA	968
CG15029	No	No	CG1137-RA	639
CG15030	No	No	CG7100-RA	89
CG15031	No	No	CG18418-RA	309
CG15033	Yes	No	CG34023-RA	177
CG15034	No	No	CG6304-RA	104
CG15035	Yes	No	CG15470-RA	374
CG15036	No	No	CG7815-RA	72
CG15101	Yes	No	CG13695-RB	474
CG15102	Yes	Yes	CG7509-RA	463
CG15105	Yes	No	CG15140-RA	1353
CG15106	Yes	No	CG13707-RA	468
CG15109	No	No	CG15444-RA	378
CG15113	Yes	Yes	CG3938-RA	617
CG15115	No	No	CG31501-RA	258
CG15116	Yes	No	CG33237-RB	193
CG15136	No	No	CG33244-RB	190
CG15138	Yes	No	CG15279-RA	383
CG15140	Yes	No	CG18301-RA	313
CG15143	No	No	CG18157-RA	1152
CG15144	Yes	Yes	CG4162-RA	1002
CG15145	Yes	No	CG10095-RA	876
CG15147	No	No	CG4312-RA	146
CG15148	Yes	Yes	CG17150-RD	4236
CG15149	No	No	CG31559-RA	254
CG15150	No	No	CG33459-RA	187
CG15151	Yes	No	CG10710-RA	741
CG15152	No	No	CG5791-RA	112
CG15153	No	No	CG15590-RA	364
CG1517	Yes	Yes	CG6197-RA	2232
CG15177	No	No	CG32057-RA	225
CG15178	No	No	CG32233-RA	217
CG15179	No	No	CG32136-RA	220
CG15180	No	No	CG32616-RA	209
CG15184	No	No	CG34380-RC	166
CG15185	No	No	CG17098-RA	342
CG15186	Yes	No	CG32651-RA	1072
CG15188	Yes	No	CG30189-RA	280
CG15189	Yes	No	CG3124-RA	266
CG15212	No	No	CG9308-RA	63
CG15247	No	No	CG15685-RB	355
CG15249	No	No	CG33475-RA	187
CG15250	Yes	No	CG7341-RA	82
CG15251	Yes	No	CG32643-RA	208
CG15252	Yes	No	CG12092-RA	574
CG15253	Yes	No	CG31639-RA	253
CG15254	Yes	No	CG31560-RA	254
CG15255	Yes	No	CG31423-RA	261
CG15256	No	No	CG15255-RA	385
CG15257	Yes	No	CG34114-RB	176
CG15258	No	No	CG33202-RB	196
CG15259	No	No	CG31747-RA	245
CG15260	No	No	CG30396-RA	277
CG15262	Yes	No	CG14162-RA	438
CG15263	No	No	CG2505-RA	292
CG15278	No	No	CG3956-RA	157
CG15279	Yes	No	CG11370-RA	639
CG15282	No	No	CG7527-RA	79
CG15283	Yes	No	CG31013-RA	271
CG15284	Yes	No	CG4396-RA	141
CG15322	Yes	No	CG10717-RA	738
CG15394	No	No	CG33517-RA	185
CG15395	No	No	CG30413-RA	275
CG15396	No	No	CG15471-RB	374
CG15398	No	No	CG1986-RA	294
CG15444	Yes	No	CG11314-RA	658
CG15450	Yes	No	CG15116-RA	407
CG15452	No	No	CG5711-RA	115
CG15470	Yes	No	CG16739-RA	345
CG15471	No	No	CG4830-RA	128
CG15472	No	No	CG18746-RA	301
CG15483	Yes	No	CG15136-RA	407
CG15543	No	No	CG2616-RA	290
CG15548	Yes	No	CG10325-RA	814
CG15549	No	No	CG4480-RA	137
CG15550	No	No	CG4377-RA	143
CG15551	Yes	No	CG31016-RA	270
CG15580	No	No	CG10633-RA	743
CG15581	No	No	CG15149-RA	397
CG15582	No	No	CG31783-RA	242
CG15585	Yes	No	CG18477-RA	308
CG15589	Yes	No	CG12900-RA	533
CG15590	Yes	No	CG32720-RA	202
CG15591	Yes	No	CG3092-RA	274
CG15592	Yes	No	CG31820-RA	233
CG15593	Yes	No	CG12066-RB	576
CG15594	Yes	No	CG32234-RA	217
CG15595	No	No	CG32602-RA	210
CG15596	Yes	No	CG18744-RB	302
CG15597	Yes	No	CG34331-RA	171
CG15598	Yes	No	CG11368-RA	648
CG15630	Yes	No	CG13983-RA	450
CG15631	No	No	CG11440-RA	622
CG15632	No	No	CG4439-RA	138
CG15634	No	No	CG15394-RB	379
CG15635	Yes	No	CG18420-RA	1136
CG15636	No	No	CG6220-RA	106
CG15685	No	No	CG1153-RA	602
CG15711	No	No	CG33477-RA	186
CG15712	No	No	CG3245-RA	214
CG15719	No	No	CG3478-RA	160
CG15720	Yes	No	CG12027-RA	583
CG15721	No	No	CG10113-RA	843
CG15731	No	No	CG18231-RB	319
CG15732	No	No	CG11313-RA	659
CG15734	No	No	CG6431-RB	103
CG15841	No	No	CG9879-RA	43
CG15876	No	No	CG4478-RA	138
CG15925	No	Yes	CG17687-RA	359
CG15927	No	No	CG33247-RB	189
CG16720	Yes	No	CG10138-RA	834
CG16739	No	No	CG34370-RG	168
CG16741	No	No	CG7294-RA	87
CG16800	Yes	No	CG30141-RA	282
CG17003	Yes	No	CG2932-RA	287
CG17030	Yes	No	CG33771-RB	180
CG17097	Yes	No	CG15029-RA	412
CG17098	Yes	No	CG11315-RA	652
CG17104	Yes	No	CG13990-RA	449
CG17105	Yes	No	CG6305-RA	103
CG17107	No	No	CG6986-RA	96
CG17108	Yes	No	CG17104-RA	342
CG17116	Yes	No	CG14930-RA	413
CG17150	Yes	Yes	CG1517-RD	4385
CG17174	Yes	No	CG30150-RB	1114
CG17176	Yes	No	CG30416-RA	1112
CG17178	Yes	No	CG30145-RA	1117
CG17199	Yes	No	CG13713-RA	461
CG17208	No	No	CG5999-RA	111
CG17300	Yes	No	CG4218-RA	152
CG17301	Yes	No	CG32239-RA	215
CG17302	Yes	No	CG32603-RA	210
CG17673	No	No	CG9691-RA	55
CG17687	Yes	Yes	CG8380-RA	1544
CG17716	Yes	No	CG10287-RA	822
CG1780	Yes	No	CG14112-RA	442
CG17840	Yes	Yes	CG34127-RA	858
CG1786	Yes	No	CG12682-RA	536
CG17868	No	No	CG15036-RA	409
CG1791	Yes	No	CG1780-RA	334
CG17916	No	No	CG15106-RA	408
CG17917	Yes	No	CG32600-RA	211
CG17934	No	No	CG7804-RA	74
CG17935	No	No	CG7848-RA	72
CG17944	No	No	CG34377-RA	166
CG17945	No	No	CG9861-RA	55
CG17946	No	No	CG9400-RA	63
CG17952	Yes	Yes	CG7499-RA	716
CG18063	No	No	CG15543-RA	372
CG18064	No	No	CG9868-RA	51
CG18066	Yes	No	CG33550-RA	184
CG18067	No	No	CG31748-RA	245
CG18155	No	Yes	CG12908-RA	610
CG18157	Yes	No	CG33192-RA	197
CG18231	Yes	No	CG13704-RA	470
CG18233	No	No	CG12758-RA	535
CG18234	Yes	No	CG13253-RB	515
CG18268	No	No	CG15630-RA	358
CG18284	Yes	No	CG13717-RA	457
CG1829	Yes	No	CG13244-RA	520
CG18296	Yes	No	CG13989-RA	1765
CG18301	Yes	No	CG14735-RA	422
CG18302	Yes	No	CG15138-RA	406
CG18313	Yes	No	CG31294-RA	263
CG18319	Yes	Yes	CG4220-RA	151
CG1835	No	No	CG42246-RA	152
CG18368	No	No	CG18064-RA	1154
CG18369	Yes	No	CG12493-RA	549
CG18418	Yes	No	CG18368-RA	311
CG18420	Yes	No	CG18859-RB	299
CG18477	Yes	No	CG13711-RA	464
CG18478	Yes	No	CG1999-RA	294
CG18480	No	No	CG12484-RA	550
CG18482	No	No	CG32453-RA	1073
CG1849	Yes	No	CG13380-RB	510
CG18516	Yes	No	CG15635-RB	1256
CG18605	Yes	No	CG14909-RA	415
CG18622	No	No	CG7077-RA	94
CG18636	No	No	CG15721-RA	349
CG18646	Yes	No	CG2209-RA	1133
CG18735	Yes	Yes	CG32196-RB	364
CG18744	No	No	CG15033-RA	410
CG18745	Yes	No	CG14453-RA	433
CG18746	Yes	No	CG1435-RA	438
CG18747	Yes	No	CG14740-RA	418
CG18748	Yes	No	CG15597-RA	359
CG18808	Yes	No	CG15256-RA	385
CG18859	No	No	CG15252-RA	387
CG1889	Yes	No	CG17868-RB	332
CG1900	Yes	Yes	CG34161-RA	255
CG1924	Yes	No	CG12205-RA	570
CG1950	Yes	No	CG17174-RA	340
CG1986	Yes	No	CG15145-RA	404
CG1999	No	No	CG32614-RA	210
CG2071	Yes	No	CG31498-RA	259
CG2079	Yes	Yes	CG10293-RA	622
CG2209	No	No	CG4216-RA	153
CG2267	No	No	CG15188-RA	390
CG2330	Yes	Yes	CG1900-RA	723
CG2336	No	No	CG18066-RA	322
CG2505	Yes	No	CG12327-RA	566
CG2574	Yes	No	CG31785-RB	239
CG2577	Yes	No	CG17003-RA	344
CG2595	Yes	No	CG15259-RB	384
CG2616	Yes	No	CG13991-RA	449
CG2641	Yes	No	CG14457-RA	429
CG2750	No	No	CG13541-RA	1860
CG2861	Yes	No	CG13538-RA	1893
CG2871	No	No	CG15101-RA	408
CG2932	Yes	No	CG18369-RA	311
CG2993	Yes	No	CG13340-RA	511
CG30098	No	No	CG31286-RB	264
CG30125	Yes	No	CG1152-RA	603
CG30126	No	No	CG7813-RA	73
CG3014	No	No	CG13428-RA	488
CG30141	No	No	CG34368-RC	169
CG30142	No	No	CG4398-RA	141
CG30145	No	No	CG4683-RA	136
CG30148	No	No	CG4983-RA	124
CG30150	No	No	CG4691-RA	136
CG30151	No	No	CG30142-RA	282
CG30154	No	No	CG9294-RB	64
CG30186	No	No	CG15150-RA	397
CG30189	No	No	CG15582-RA	367
CG30191	No	No	CG15589-RA	366
CG30192	No	No	CG8072-RA	70
CG3027	Yes	Yes	CG3479-RA	386
CG30329	Yes	No	CG9570-RA	904
CG30330	No	No	CG15189-RA	390
CG30395	No	No	CG9284-RA	906
CG30396	No	No	CG15177-RA	395
CG30401	No	No	CG30417-RA	275
CG30412	No	No	CG2574-RA	292
CG30413	No	No	CG4988-RA	122
CG30416	No	No	CG12655-RA	539
CG30417	No	No	CG31164-RA	268
CG3066	Yes	No	CG15179-RA	391
CG3092	No	No	CG15841-RA	347
CG31007	Yes	No	CG34118-RA	176
CG31008	No	No	CG5755-RA	114
CG31010	No	No	CG31561-RA	254
CG31013	Yes	No	CG12763-RA	534
CG31015	Yes	No	CG1304-RA	525
CG31016	Yes	No	CG12464-RA	551
CG31017	Yes	No	CG13500-RA	481
CG31021	Yes	No	CG13501-RA	480
CG31146	Yes	No	CG15115-RA	1354
CG31163	Yes	Yes	CG3027-RA	952
CG31164	No	No	CG1176-RA	595
CG31206	No	No	CG33242-RB	190
CG31208	No	No	CG15254-RA	386
CG3124	No	No	CG30126-RA	283
CG31275	No	No	CG6614-RA	101
CG31286	Yes	No	CG32694-RA	205
CG31294	No	No	CG32118-RA	225
CG31298	Yes	No	CG17934-RA	328
CG31315	No	No	CG9411-RA	63
CG3134	No	No	CG13539-RA	479
CG31345	Yes	No	CG32468-RA	213
CG31358	Yes	No	CG13699-RA	474
CG31361	Yes	No	CG11235-RA	664
CG31423	No	No	CG10888-RA	713
CG31424	No	No	CG12480-RA	551
CG31446	No	No	CG31835-RA	232
CG31461	No	No	CG4161-RA	154
CG31482	No	Yes	CG2079-RA	195
CG31483	No	No	CG5404-RA	118
CG31496	No	No	CG31017-RA	269
CG31498	No	No	CG33721-RA	183
CG31501	No	No	CG18747-RB	301
CG31544	No	No	CG31298-RA	263
CG31556	Yes	No	CG11929-RA	590
CG31557	No	No	CG31775-RA	245
CG31558	Yes	No	CG4319-RA	146
CG31559	Yes	No	CG13858-RA	454
CG31560	No	No	CG30192-RA	279
CG31561	Yes	No	CG30395-RB	278
CG31562	Yes	No	CG31315-RA	263
CG31563	No	No	CG9101-RA	65
CG3162	Yes	No	CG14107-RA	449
CG31639	No	No	CG9689-RA	58
CG31690	Yes	No	CG10086-RA	881
CG31705	Yes	No	CG11192-RB	682
CG31706	No	No	CG15719-RB	351
CG31721	Yes	Yes	CG12478-RA	729
CG31733	No	No	CG4717-RA	133
CG31736	No	No	CG6890-RA	98
CG31740	No	No	CG9572-RA	61
CG31741	Yes	No	CG13426-RA	491
CG31742	Yes	No	CG30329-RA	279
CG31744	No	No	CG15184-RA	391
CG31747	No	No	CG15185-RA	391
CG31748	No	No	CG15212-RA	390
CG31750	No	No	CG15030-RA	410
CG31775	No	No	CG7250-RA	89
CG31780	Yes	No	CG13712-RA	464
CG31783	Yes	No	CG13337-RA	513
CG31784	No	No	CG32197-RA	1078
CG31785	No	No	CG15283-RA	380
CG31804	No	No	CG32598-RA	212
CG31806	Yes	No	CG42313-RA	151
CG31819	No	No	CG13408-RA	497
CG31820	No	No	CG9486-RA	62
CG31827	Yes	No	CG2071-RA	294
CG31828	No	No	CG18636-RA	303
CG31835	No	No	CG15731-RA	349
CG31871	Yes	Yes	CG10298-RA	531
CG31872	Yes	No	CG32588-RA	1073
CG32053	No	No	CG1342-RA	496
CG32054	No	No	CG12448-RA	563
CG32055	Yes	No	CG12782-RA	534
CG32056	Yes	Yes	CG31163-RB	416
CG32057	Yes	No	CG15109-RC	408
CG32118	No	No	CG4892-RA	125
CG32119	Yes	No	CG13491-RA	484
CG32136	Yes	No	CG15594-RA	362
CG3215	Yes	No	CG15631-RA	358
CG3219	Yes	No	CG11425-RA	626
CG32196	Yes	Yes	CG13404-RB	195
CG32197	No	No	CG9871-RA	51
CG32198	No	No	CG4700-RA	136
CG32199	Yes	No	CG13402-RA	509
CG32201	Yes	No	CG13245-RA	520
CG32232	No	No	CG42472-RA	975
CG32233	No	No	CG9481-RA	63
CG32234	Yes	No	CG17935-RA	328
CG32235	No	No	CG7313-RA	83
CG32236	No	No	CG15257-RA	385
CG32237	Yes	No	CG8953-RA	911
CG32238	Yes	Yes	CG11282-RA	487
CG32239	Yes	No	CG1324-RA	1984
CG32433	No	No	CG14110-RA	449
CG3245	Yes	No	CG18063-RC	324
CG32450	No	No	CG3491-RA	158
CG32453	No	No	CG5137-RA	120
CG32468	No	No	CG18478-RA	308
CG3251	No	No	CG13421-RA	495
CG32529	Yes	Yes	CG5526-RA	2529
CG32588	No	No	CG34342-RB	170
CG32598	Yes	No	CG3134-RA	262
CG32600	Yes	No	CG17030-RA	344
CG32601	Yes	No	CG31345-RA	262
CG32602	Yes	No	CG11666-RA	3269
CG32603	Yes	No	CG16800-RB	345
CG32614	No	No	CG31819-RA	236
CG32616	No	No	CG34332-RA	171
CG32642	Yes	No	CG15282-RA	381
CG32643	No	No	CG6628-RA	101
CG32644	Yes	No	CG12715-RA	536
CG32651	No	No	CG11459-RA	618
CG32652	No	No	CG7300-RA	83
CG32655	No	No	CG17917-RA	330
CG32656	No	No	CG34169-RA	1040
CG32694	Yes	No	CG15732-RA	349
CG32695	No	No	CG7631-RA	79
CG32719	No	No	CG17300-RA	1220
CG32720	No	No	CG13285-RA	514
CG32726	No	No	CG9657-RA	60
CG32727	No	No	CG5017-RA	122
CG32771	Yes	No	CG18284-RA	315
CG32821	No	No	CG6113-RA	109
CG32825	No	No	CG15253-RA	387
CG33125	No	No	CG15472-RA	1283
CG33179	Yes	No	CG15247-RA	390
CG33192	No	No	CG9962-RA	31
CG33196	Yes	Yes	CG11471-RA	22971
CG33202	Yes	No	CG15595-RA	360
CG33236	No	No	CG34167-RA	172
CG33237	No	No	CG34168-RA	172
CG33238	No	No	CG34170-RA	172
CG33239	No	No	CG34204-RA	172
CG33240	No	No	CG34210-RA	172
CG33241	No	No	CG34222-RA	172
CG33242	No	No	CG34337-RA	171
CG33243	No	No	CG34236-RA	172
CG33244	No	No	CG34243-RA	172
CG33245	No	No	CG34260-RA	172
CG33246	No	No	CG34266-RA	172
CG33247	No	No	CG34274-RA	172
CG33259	No	No	CG5399-RA	119
CG33262	No	No	CG4520-RA	137
CG33308	Yes	No	CG33239-RB	192
CG33309	Yes	No	CG12192-RA	572
CG33458	No	No	CG30148-RA	281
CG33459	No	No	CG30098-RA	284
CG33475	Yes	No	CG42480-RA	147
CG33476	No	No	CG34429-RA	165
CG33477	No	No	CG33125-RA	198
CG33482	No	No	CG14456-RA	429
CG33483	Yes	No	CG33773-RA	179
CG33517	Yes	No	CG13715-RA	461
CG33524	No	No	CG32695-RA	204
CG33531	Yes	Yes	CG31721-RA	1064
CG3355	Yes	No	CG18296-RA	314
CG33550	No	No	CG32055-RA	226
CG33648	No	No	CG34119-RA	176
CG33721	No	No	CG33769-RA	181
CG33766	No	No	CG33929-RA	178
CG33767	No	No	CG33308-RA	188
CG33768	No	No	CG34371-RA	167
CG33769	No	No	CG33912-RA	179
CG33770	No	No	CG33524-RA	185
CG33771	No	No	CG33766-RA	183
CG33772	No	No	CG32642-RC	209
CG33773	No	No	CG33920-RA	179
CG33912	No	No	CG34432-RA	165
CG33920	No	No	CG33772-RB	180
CG33929	No	No	CG4409-RB	140
CG33960	Yes	No	CG10388-RA	784
CG34023	No	No	CG5391-RA	120
CG34040	No	No	CG30151-RA	281
CG34047	Yes	No	CG3502-RB	158
CG34102	No	No	CG1488-RA	415
CG34106	No	No	CG5023-RA	122
CG34114	Yes	No	CG31750-RA	1087
CG34118	Yes	No	CG32450-RA	214
CG34119	No	No	CG31706-RA	250
CG34127	Yes	Yes	CG33196-RC	1148
CG34139	Yes	No	CG15263-RA	1314
CG34145	Yes	Yes	CG10047-RA	658
CG34160	No	No	CG7969-RA	71
CG34161	Yes	Yes	CG4491-RA	125
CG34162	No	No	CG14115-RA	439
CG34165	No	No	CG6640-RA	99
CG34166	No	No	CG7503-RA	82
CG34167	No	No	CG4838-RA	127
CG34168	No	No	CG9686-RA	60
CG34169	No	No	CG4977-RA	124
CG34170	No	No	CG9571-RA	62
CG34204	No	No	CG7320-RA	83
CG34210	No	No	CG7080-RA	94
CG34222	No	No	CG6629-RA	101
CG34236	No	No	CG4174-RA	154
CG34243	No	No	CG5758-RA	114
CG34260	Yes	No	CG17176-RA	339
CG34266	No	No	CG7279-RA	88
CG34274	No	No	CG31733-RA	250
CG34323	No	No	CG5778-RA	112
CG34331	No	No	CG4587-RB	137
CG34332	No	No	CG7296-RA	87
CG34337	No	No	CG8065-RA	71
CG34342	Yes	No	CG12283-RA	570
CG34351	Yes	Yes	CG17952-RA	226
CG34353	Yes	No	CG12377-RA	566
CG34358	Yes	No	CG15548-RA	372
CG34363	Yes	Yes	CG7210-RA	1878
CG34368	Yes	No	CG1075-RA	738
CG34369	Yes	No	CG11584-RB	599
CG34370	Yes	No	CG5388-RA	952
CG34371	Yes	No	CG1835-RA	1140
CG34377	Yes	No	CG15483-RA	374
CG34380	Yes	No	CG10626-RA	772
CG34391	Yes	No	CG33262-RA	189
CG34428	Yes	No	CG32053-RA	230
CG34429	Yes	No	CG31736-RA	249
CG34432	No	No	CG3251-RA	213
CG34433	No	No	CG31827-RA	233
CG3473	Yes	No	CG42338-RD	151
CG3474	Yes	No	CG32201-RB	218
CG3478	Yes	No	CG1151-RA	606
CG3479	Yes	Yes	CG7479-RA	1553
CG3481	No	No	CG31558-RA	256
CG3484	No	No	CG31010-RA	272
CG3491	Yes	No	CG13700-RB	1801
CG3502	Yes	No	CG8750-RA	912
CG3758	Yes	Yes	CG10280-RA	470
CG3809	Yes	No	CG15153-RA	396
CG3853	No	No	CG13403-RA	507
CG3938	Yes	Yes	CG4824-RA	709
CG3956	Yes	No	CG15249-RB	390
CG4021	Yes	No	CG18233-RA	319
CG4158	Yes	No	CG12602-RA	548
CG4161	Yes	No	CG13492-RA	484
CG4162	Yes	Yes	CG31871-RA	597
CG4174	Yes	No	CG14387-RA	435
CG4192	Yes	Yes	CG4525-RA	1021
CG4215	Yes	Yes	CG1315-RA	917
CG4216	No	No	CG1455-RA	428
CG4218	No	No	CG30154-RA	281
CG4220	Yes	Yes	CG12877-RA	678
CG42246	No	No	CG7255-RF	89
CG42267	Yes	No	CG11251-RA	663
CG42277	Yes	Yes	CG1438-RA	946
CG42313	Yes	No	CG32652-RA	1064
CG42338	Yes	No	CG12546-RA	3004
CG42349	Yes	Yes	CG7471-RA	1815
CG42390	Yes	Yes	CG9565-RA	1483
CG42401	Yes	Yes	CG6415-RA	782
CG42448	No	No	CG4750-RA	133
CG42470	No	No	CG7094-RA	91
CG42471	No	No	CG7329-RA	83
CG42472	No	No	CG7084-RA	93
CG42480	No	No	CG9863-RB	55
CG42481	No	No	CG9873-RA	49
CG4257	Yes	Yes	CG2330-RA	628
CG4288	Yes	Yes	CG11281-RA	502
CG4306	No	No	CG3215-RA	220
CG4312	No	No	CG9880-RA	43
CG4319	No	No	CG9106-RA	65
CG4323	Yes	No	CG18622-RA	304
CG4335	Yes	Yes	CG13708-RA	364
CG4345	No	No	CG4479-RA	138
CG4353	Yes	Yes	CG32238-RA	1178
CG4363	Yes	No	CG32727-RA	199
CG4372	Yes	No	CG15151-RA	397
CG4377	No	No	CG31872-RA	231
CG4386	Yes	No	CG15549-RA	372
CG4395	Yes	No	CG13455-RA	486
CG4396	Yes	No	CG15636-RA	356
CG4398	No	No	CG31828-RA	233
CG4402	Yes	Yes	CG1447-RA	511
CG4409	Yes	No	CG30412-RA	276
CG4439	Yes	No	CG12784-RA	534
CG4478	No	No	CG4372-RA	144
CG4479	No	No	CG4323-RA	146
CG4480	No	No	CG32199-RA	219
CG4482	Yes	Yes	CG4192-RA	474
CG4491	Yes	Yes	CG34145-RA	537
CG4520	No	No	CG18067-RA	320
CG4525	Yes	Yes	CG4335-RA	570
CG4587	Yes	No	CG17673-RA	1209
CG4597	No	No	CG33309-RA	188
CG4650	No	No	CG31556-RA	257
CG4683	Yes	No	CG15450-RA	378
CG4691	No	No	CG31358-RA	262
CG4697	Yes	No	CG15591-RA	364
CG4700	Yes	No	CG10887-RA	724
CG4701	Yes	No	CG15260-RA	384
CG4702	Yes	No	CG2993-RA	286
CG4717	Yes	No	CG14459-RB	429
CG4750	Yes	No	CG12905-RA	526
CG4761	Yes	No	CG11369-RA	647
CG4793	Yes	No	CG15395-RB	379
CG4795	Yes	No	CG10134-RA	842
CG4810	Yes	No	CG12481-RB	551
CG4824	Yes	Yes	CG1461-RA	905
CG4830	Yes	No	CG12897-RA	534
CG4835	Yes	No	CG17105-RA	1221
CG4838	Yes	No	CG12898-RA	534
CG4841	Yes	No	CG13540-RA	1876
CG4846	Yes	No	CG14598-RA	427
CG4848	Yes	Yes	CG4353-RA	886
CG4891	No	No	CG18745-RA	302
CG4892	No	No	CG33245-RB	190
CG4894	Yes	Yes	CG5723-RB	2516
CG4905	Yes	Yes	CG32529-RA	514
CG4945	Yes	Yes	CG42277-RB	551
CG4970	No	No	CG31705-RA	250
CG4977	Yes	No	CG10032-RA	894
CG4983	No	No	CG15585-RA	367
CG4988	Yes	No	CG15580-RA	368
CG5017	Yes	No	CG3014-RA	283
CG5023	Yes	No	CG34369-RA	169
CG5097	Yes	No	CG9899-RA	43
CG5103	Yes	No	CG11437-RA	623
CG5123	No	No	CG15034-RA	410
CG5137	Yes	No	CG1340-RA	510
CG5302	No	No	CG1138-RA	635
CG5386	No	No	CG31562-RA	254
CG5388	No	No	CG34391-RB	165
CG5391	No	No	CG34040-RA	177
CG5399	No	No	CG32232-RA	218
CG5404	Yes	No	CG11404-RA	627
CG5526	Yes	Yes	CG34363-RD	4010
CG5540	No	No	CG15152-RA	397
CG5545	Yes	Yes	CG11648-RA	232
CG5559	Yes	No	CG13422-RA	494
CG5583	Yes	Yes	CG18735-RA	518
CG5614	Yes	Yes	CG12355-RA	358
CG5623	No	No	CG30330-RA	279
CG5662	Yes	No	CG2577-RA	292
CG5674	Yes	No	CG13427-RA	489
CG5681	No	No	CG12716-RA	535
CG5693	No	No	CG7964-RA	72
CG5711	Yes	No	CG15592-RA	364
CG5723	Yes	Yes	CG4894-RA	2731
CG5724	Yes	No	CG12901-RA	530
CG5732	Yes	No	CG1468-RA	1364
CG5755	Yes	No	CG13984-RA	450
CG5758	Yes	No	CG11426-RA	625
CG5778	Yes	No	CG5674-RA	117
CG5791	No	No	CG6914-RA	98
CG5983	Yes	No	CG2871-RA	1130
CG5999	Yes	No	CG13338-RA	512
CG6113	Yes	No	CG14390-RA	434
CG6138	No	No	CG3355-RA	185
CG6197	Yes	Yes	CG4402-RA	883
CG6209	Yes	No	CG1150-RA	607
CG6214	Yes	Yes	CG7507-RA	1549
CG6220	Yes	No	CG15598-RA	359
CG6262	Yes	No	CG34165-RA	1042
CG6280	Yes	No	CG31206-RA	1093
CG6304	No	No	CG14736-RA	422
CG6305	Yes	No	CG33960-RA	178
CG6380	Yes	No	CG2267-RA	293
CG6415	Yes	Yes	CG4482-RA	405
CG6431	Yes	No	CG16720-RA	346
CG6541	No	No	CG15596-RA	359
CG6555	No	No	CG9877-RA	47
CG6589	No	No	CG31007-RA	273
CG6611	Yes	No	CG12047-RA	581
CG6614	No	No	CG33482-RA	1058
CG6628	Yes	No	CG30401-RA	277
CG6629	No	No	CG31424-RA	261
CG6633	Yes	No	CG13251-RA	517
CG6640	No	No	CG7363-RA	916
CG6870	Yes	No	CG4597-RA	137
CG6890	Yes	No	CG15180-RA	1346
CG6914	No	No	CG4345-RA	145
CG6978	Yes	No	CG13544-RA	479
CG6986	No	No	CG12620-RA	545
CG7002	No	Yes	CG4215-RA	3843
CG7077	Yes	No	CG31742-RA	248
CG7080	No	No	CG1786-RA	334
CG7084	Yes	No	CG11585-RB	597
CG7094	Yes	No	CG15250-RA	390
CG7100	Yes	No	CG12540-RA	3096
CG7210	Yes	Yes	CG32056-RA	689
CG7250	Yes	No	CG14454-RA	1514
CG7255	Yes	No	CG33259-RA	1063
CG7259	Yes	No	CG12907-RA	526
CG7271	No	No	CG1462-RA	427
CG7279	Yes	No	CG14160-RA	439
CG7285	Yes	No	CG13495-RA	483
CG7294	No	No	CG4841-RA	127
CG7296	Yes	No	CG3474-RA	161
CG7299	Yes	No	CG34047-RA	177
CG7300	Yes	No	CG15551-RA	370
CG7313	No	No	CG33648-RA	184
CG7320	Yes	No	CG1157-RA	600
CG7329	Yes	No	CG1372-RA	457
CG7330	Yes	No	CG33238-RB	193
CG7340	Yes	Yes	CG3758-RA	558
CG7341	No	No	CG15632-RA	357
CG7363	No	No	CG15035-RA	409
CG7471	Yes	Yes	CG15113-RA	521
CG7479	Yes	Yes	CG4288-RA	869
CG7499	Yes	Yes	CG5583-RA	449
CG7503	Yes	No	CG11051-RA	691
CG7507	Yes	Yes	CG15148-RD	4639
CG7509	No	Yes	CG18319-RA	615
CG7514	Yes	No	CG18748-RB	301
CG7527	Yes	No	CG13494-RA	1912
CG7631	Yes	No	CG31563-RA	254
CG7644	Yes	No	CG17945-RA	327
CG7804	Yes	No	CG18268-RA	318
CG7813	Yes	No	CG1077-RA	734
CG7815	Yes	No	CG32235-RA	217
CG7848	Yes	No	CG11401-RA	633
CG7964	Yes	No	CG1149-RA	610
CG7969	Yes	No	CG11581-RA	600
CG7975	Yes	Yes	CG15925-RA	116
CG8065	No	No	CG15284-RA	380
CG8072	Yes	No	CG31744-RA	247
CG8380	Yes	Yes	CG33531-RA	631
CG8750	No	No	CG7644-RA	76
CG8757	Yes	No	CG31275-RA	266
CG8953	Yes	No	CG12455-RA	553
CG8956	Yes	No	CG13423-RA	492
CG9095	Yes	No	CG4970-RA	955
CG9101	No	No	CG33179-RB	198
CG9106	No	No	CG4386-RA	143
CG9222	Yes	No	CG17199-RA	337
CG9284	No	No	CG8956-RC	68
CG9294	Yes	No	CG15712-RA	352
CG9304	Yes	Yes	CG9575-RA	637
CG9308	Yes	No	CG32719-RA	203
CG9400	Yes	No	CG18480-RA	308
CG9411	Yes	No	CG34323-RA	993
CG9481	Yes	No	CG12681-RA	537
CG9486	No	No	CG32236-RA	216
CG9565	Yes	Yes	CG4905-RA	786
CG9570	No	No	CG32601-RA	210
CG9571	Yes	No	CG31496-RA	260
CG9572	Yes	No	CG14113-RA	441
CG9575	Yes	Yes	CG42390-RB	201
CG9657	Yes	No	CG1154-RA	601
CG9686	No	No	CG3473-RA	162
CG9689	No	No	CG34160-RA	173
CG9691	No	No	CG5097-RA	121
CG9861	No	No	CG10029-RA	898
CG9863	No	No	CG31208-RA	267
CG9868	Yes	No	CG1829-RA	315
CG9871	Yes	No	CG18313-RA	312
CG9873	Yes	No	CG7259-RB	89
CG9876	Yes	Yes	CG4848-RA	275
CG9877	Yes	No	CG7285-RA	88
CG9879	No	No	CG1791-RA	331
CG9880	No	No	CG15396-RB	379
CG9899	Yes	No	CG5681-RA	922
CG9962	Yes	No	CG18234-RC	319

## Sheet: Adjacent regions
Genes adjacent to UR(B) regions (based on FlyBase genes 5.12, dm3 genome assembly)
dm3.flyBaseToCG.value	homology to mosquito	homology to human	dm3.flyBaseGene.name	protein length
CG10014	Yes	No	CG10014-RA	421
CG10050	Yes	Yes	CG10050-RA	251
CG10053	No	Yes	CG10053-RA	266
CG10092	Yes	Yes	CG10092-RA	594
CG10120	Yes	Yes	CG10120-RA	759
CG10154	No	No	CG10154-RA	316
CG10171	Yes	Yes	CG10171-RA	330
CG10191	Yes	Yes	CG10191-RA	391
CG1021	Yes	Yes	CG1021-RD	638
CG10222	Yes	Yes	CG10222-RA	307
CG1024	Yes	No	CG1024-RB	539
CG10267	Yes	No	CG10267-RA	388
CG10272	Yes	Yes	CG10272-RA	1848
CG10277	Yes	Yes	CG10277-RA	536
CG10279	Yes	No	CG10279-RA	719
CG10281	Yes	Yes	CG10281-RA	577
CG10284	Yes	No	CG10284-RA	500
CG10286	Yes	Yes	CG10286-RA	625
CG10295	Yes	Yes	CG10295-RA	704
CG10296	Yes	No	CG10296-RA	278
CG10306	Yes	Yes	CG10306-RA	222
CG10307	Yes	No	CG10307-RA	341
CG10315	Yes	Yes	CG10315-RA	626
CG10324	Yes	Yes	CG10324-RA	543
CG10388	Yes	No	CG10388-RA	389
CG1041	Yes	Yes	CG1041-RA	662
CG10521	Yes	No	CG10521-RA	793
CG10610	Yes	Yes	CG10610-RA	409
CG10622	Yes	Yes	CG10622-RA	416
CG10624	Yes	Yes	CG10624-RA	247
CG10635	Yes	Yes	CG10635-RA	138
CG10640	Yes	Yes	CG10640-RA	145
CG10642	Yes	Yes	CG10642-RA	677
CG10645	Yes	Yes	CG10645-RA	658
CG10670	Yes	Yes	CG10670-RA	726
CG10671	Yes	Yes	CG10671-RA	423
CG10672	Yes	Yes	CG10672-RA	317
CG10673	Yes	Yes	CG10673-RA	224
CG10674	Yes	Yes	CG10674-RA	108
CG10711	Yes	Yes	CG10711-RA	399
CG10713	Yes	No	CG10713-RA	475
CG10724	Yes	Yes	CG10724-RA	608
CG10725	Yes	No	CG10725-RB	269
CG10737	Yes	No	CG10737-RA	870
CG10741	Yes	No	CG10741-RA	535
CG10743	Yes	Yes	CG10743-RA	680
CG1082	Yes	No	CG1082-RA	541
CG10846	Yes	Yes	CG10846-RA	189
CG10877	Yes	Yes	CG10877-RA	441
CG1089	Yes	No	CG1089-RA	542
CG10928	No	No	CG10928-RA	124
CG10981	No	Yes	CG10981-RA	319
CG10987	No	No	CG10987-RA	85
CG10991	Yes	No	CG10991-RA	98
CG10993	Yes	No	CG10993-RA	210
CG10996	Yes	No	CG10996-RA	392
CG10997	Yes	Yes	CG10997-RA	260
CG10999	Yes	Yes	CG10999-RA	383
CG11000	Yes	No	CG11000-RB	332
CG11063	Yes	Yes	CG11063-RB	728
CG11068	No	No	CG11068-RA	299
CG11071	Yes	No	CG11071-RA	802
CG1108	Yes	No	CG1108-RA	568
CG11092	Yes	No	CG11092-RA	823
CG11095	Yes	Yes	CG11095-RA	283
CG1112	Yes	No	CG1112-RA	572
CG11138	Yes	Yes	CG11138-RB	264
CG11180	Yes	Yes	CG11180-RA	726
CG11200	Yes	No	CG11200-RA	355
CG1121	Yes	No	CG1121-RA	574
CG11226	No	No	CG11226-RA	196
CG11238	Yes	No	CG11238-RA	585
CG11241	Yes	Yes	CG11241-RA	508
CG11253	Yes	Yes	CG11253-RA	451
CG11254	Yes	Yes	CG11254-RA	459
CG11255	Yes	Yes	CG11255-RA	345
CG11258	Yes	Yes	CG11258-RA	150
CG11259	Yes	Yes	CG11259-RA	1010
CG11261	Yes	No	CG11261-RA	670
CG11267	Yes	Yes	CG11267-RA	103
CG11268	Yes	Yes	CG11268-RA	299
CG11271	Yes	Yes	CG11271-RB	139
CG11274	Yes	Yes	CG11274-RA	954
CG11276	Yes	Yes	CG11276-RA	261
CG11278	Yes	No	CG11278-RA	284
CG1128	Yes	No	CG1128-RA	572
CG1131	Yes	No	CG1131-RB	567
CG11317	Yes	No	CG11317-RA	295
CG11318	Yes	No	CG11318-RA	802
CG11349	No	No	CG11349-RA	618
CG11350	Yes	No	CG11350-RB	456
CG11352	Yes	No	CG11352-RB	820
CG11353	Yes	No	CG11353-RA	754
CG11357	Yes	No	CG11357-RA	434
CG11367	Yes	Yes	CG11367-RA	362
CG11373	No	No	CG11373-RA	59
CG1142	Yes	Yes	CG1142-RA	281
CG11421	Yes	No	CG11421-RA	154
CG11422	Yes	No	CG11422-RA	141
CG11474	Yes	Yes	CG11474-RA	436
CG11475	Yes	No	CG11475-RA	464
CG11489	Yes	No	CG11489-RB	749
CG11523	No	Yes	CG11523-RA	158
CG11567	Yes	Yes	CG11567-RA	679
CG11590	Yes	Yes	CG11590-RA	198
CG11674	Yes	No	CG11674-RA	344
CG11710	Yes	Yes	CG11710-RA	436
CG11765	Yes	No	CG11765-RA	220
CG11825	Yes	No	CG11825-RA	100
CG11861	Yes	Yes	CG11861-RA	773
CG11940	Yes	Yes	CG11940-RA	1162
CG11941	Yes	No	CG11941-RA	158
CG11942	Yes	No	CG11942-RA	167
CG11943	Yes	Yes	CG11943-RA	2067
CG11949	Yes	Yes	CG11949-RA	1698
CG11989	Yes	Yes	CG11989-RA	196
CG12045	Yes	No	CG12045-RA	241
CG12070	Yes	Yes	CG12070-RA	953
CG12071	Yes	No	CG12071-RA	217
CG12072	Yes	Yes	CG12072-RA	1105
CG1208	Yes	No	CG1208-RB	496
CG1213	Yes	No	CG1213-RA	491
CG12151	Yes	Yes	CG12151-RA	475
CG12153	Yes	Yes	CG12153-RA	1047
CG12155	Yes	No	CG12155-RA	555
CG12156	Yes	Yes	CG12156-RA	218
CG12157	Yes	Yes	CG12157-RA	344
CG12210	Yes	No	CG12210-RA	129
CG12244	Yes	Yes	CG12244-RA	334
CG12256	Yes	No	CG12256-RA	283
CG12261	Yes	Yes	CG12261-RA	393
CG1227	No	Yes	CG1227-RA	320
CG12279	Yes	Yes	CG12279-RA	110
CG12288	Yes	Yes	CG12288-RA	435
CG12295	Yes	Yes	CG12295-RB	1218
CG12297	No	Yes	CG12297-RA	239
CG12299	Yes	No	CG12299-RA	736
CG1234	Yes	Yes	CG1234-RA	822
CG12358	Yes	No	CG12358-RA	124
CG12362	Yes	No	CG12362-RA	511
CG12403	Yes	No	CG12403-RA	614
CG12404	No	Yes	CG12404-RA	264
CG12405	Yes	No	CG12405-RA	220
CG12428	Yes	Yes	CG12428-RA	618
CG12477	Yes	No	CG12477-RA	265
CG1249	Yes	Yes	CG1249-RA	119
CG1257	Yes	No	CG1257-RA	543
CG1264	Yes	Yes	CG1264-RA	629
CG12653	Yes	No	CG12653-RA	644
CG12663	No	No	CG12663-RA	614
CG12673	Yes	No	CG12673-RA	757
CG12690	Yes	Yes	CG12690-RA	1268
CG12700	Yes	No	CG12700-RA	158
CG12701	Yes	No	CG12701-RA	1596
CG12702	Yes	No	CG12702-RA	870
CG12714	No	No	CG12714-RB	320
CG1279	No	No	CG1279-RA	154
CG12799	Yes	No	CG12799-RA	153
CG1287	Yes	No	CG1287-RA	365
CG12876	Yes	Yes	CG12876-RA	836
CG12878	Yes	Yes	CG12878-RA	761
CG1288	No	No	CG1288-RA	187
CG12895	Yes	No	CG12895-RA	156
CG12896	Yes	No	CG12896-RA	220
CG12909	Yes	Yes	CG12909-RA	281
CG12910	No	No	CG12910-RA	466
CG12911	Yes	No	CG12911-RA	347
CG12913	Yes	Yes	CG12913-RA	540
CG1303	No	Yes	CG1303-RA	194
CG1307	Yes	Yes	CG1307-RB	186
CG13144	No	No	CG13144-RA	291
CG1322	Yes	Yes	CG1322-RA	747
CG13240	Yes	No	CG13240-RA	167
CG13243	No	Yes	CG13243-RA	405
CG13250	No	No	CG13250-RA	192
CG13258	No	No	CG13258-RA	204
CG1331	Yes	No	CG1331-RA	151
CG13333	No	No	CG13333-RA	389
CG13334	Yes	No	CG13334-RA	361
CG13335	No	No	CG13335-RA	410
CG13339	No	No	CG13339-RA	152
CG13379	Yes	Yes	CG13379-RB	196
CG13409	Yes	Yes	CG13409-RA	547
CG13410	Yes	Yes	CG13410-RA	178
CG13424	Yes	No	CG13424-RA	411
CG13425	Yes	Yes	CG13425-RA	496
CG1343	Yes	Yes	CG1343-RB	520
CG13430	Yes	No	CG13430-RA	267
CG13431	Yes	Yes	CG13431-RA	458
CG13432	Yes	No	CG13432-RA	414
CG13434	No	No	CG13434-RA	194
CG1349	Yes	No	CG1349-RA	205
CG1354	Yes	Yes	CG1354-RA	397
CG13542	No	No	CG13542-RA	74
CG13550	Yes	No	CG13550-RA	1395
CG13551	Yes	Yes	CG13551-RA	107
CG13698	Yes	No	CG13698-RB	316
CG13719	No	No	CG13719-RA	92
CG13720	No	No	CG13720-RA	520
CG13721	No	No	CG13721-RA	106
CG13722	Yes	No	CG13722-RA	707
CG13737	No	No	CG13737-RA	78
CG1378	Yes	Yes	CG1378-RA	452
CG13867	Yes	Yes	CG13867-RA	252
CG13868	Yes	No	CG13868-RA	523
CG13871	No	No	CG13871-RA	520
CG14105	Yes	Yes	CG14105-RA	185
CG14106	Yes	No	CG14106-RA	337
CG1412	Yes	Yes	CG1412-RA	2181
CG14156	No	No	CG14156-RA	404
CG14157	No	No	CG14157-RA	391
CG1434	Yes	Yes	CG1434-RA	473
CG14353	Yes	Yes	CG14353-RA	375
CG14384	No	No	CG14384-RA	165
CG14391	No	No	CG14391-RA	135
CG14394	Yes	Yes	CG14394-RB	135
CG14413	Yes	Yes	CG14413-RA	167
CG14414	Yes	Yes	CG14414-RA	148
CG14448	No	No	CG14448-RA	205
CG14450	Yes	Yes	CG14450-RA	372
CG14451	No	No	CG14451-RA	264
CG14560	No	No	CG14560-RA	83
CG14561	Yes	No	CG14561-RA	194
CG14605	Yes	No	CG14605-RA	452
CG14606	Yes	No	CG14606-RA	438
CG14607	Yes	No	CG14607-RA	395
CG14608	Yes	No	CG14608-RB	1133
CG14609	No	No	CG14609-RA	597
CG14675	No	No	CG14675-RA	196
CG14676	No	No	CG14676-RA	244
CG14734	Yes	No	CG14734-RA	289
CG1490	Yes	Yes	CG1490-RB	1129
CG14906	Yes	Yes	CG14906-RA	359
CG14907	Yes	No	CG14907-RA	234
CG1492	Yes	No	CG1492-RA	592
CG14925	Yes	No	CG14925-RA	282
CG14926	No	No	CG14926-RA	174
CG14928	Yes	No	CG14928-RA	588
CG14931	Yes	No	CG14931-RB	220
CG14932	No	No	CG14932-RB	215
CG14936	No	Yes	CG14936-RA	326
CG14937	Yes	No	CG14937-RA	445
CG14938	Yes	Yes	CG14938-RA	962
CG14939	Yes	Yes	CG14939-RA	406
CG14941	Yes	No	CG14941-RA	425
CG1500	Yes	Yes	CG1500-RA	1174
CG1502	Yes	No	CG1502-RA	249
CG15032	Yes	No	CG15032-RA	277
CG1505	Yes	No	CG1505-RA	528
CG15081	Yes	Yes	CG15081-RA	299
CG15082	No	No	CG15082-RA	296
CG15083	No	No	CG15083-RA	150
CG15084	Yes	Yes	CG15084-RA	316
CG15096	Yes	No	CG15096-RA	491
CG15097	Yes	Yes	CG15097-RA	513
CG15098	No	No	CG15098-RA	186
CG15099	Yes	Yes	CG15099-RA	2599
CG15100	Yes	Yes	CG15100-RA	1022
CG15110	Yes	Yes	CG15110-RA	972
CG15111	Yes	Yes	CG15111-RA	393
CG15112	Yes	Yes	CG15112-RA	684
CG15117	Yes	Yes	CG15117-RA	656
CG15118	Yes	Yes	CG15118-RA	637
CG15133	Yes	Yes	CG15133-RA	2042
CG15134	Yes	No	CG15134-RA	1441
CG15141	Yes	Yes	CG15141-RA	404
CG15142	No	No	CG15142-RA	206
CG15154	Yes	Yes	CG15154-RA	633
CG15155	No	No	CG15155-RA	258
CG1518	Yes	Yes	CG1518-RA	713
CG15213	No	No	CG15213-RA	62
CG15261	Yes	Yes	CG15261-RA	138
CG15266	Yes	Yes	CG15266-RA	162
CG15267	No	No	CG15267-RA	882
CG15269	Yes	No	CG15269-RA	587
CG15270	Yes	Yes	CG15270-RA	1338
CG15274	Yes	Yes	CG15274-RA	836
CG15286	Yes	No	CG15286-RA	511
CG15287	No	No	CG15287-RA	1566
CG15288	Yes	Yes	CG15288-RB	3375
CG1529	Yes	No	CG1529-RA	295
CG15293	No	No	CG15293-RA	333
CG15312	Yes	No	CG15312-RA	410
CG15313	Yes	No	CG15313-RA	186
CG15314	No	No	CG15314-RA	191
CG15319	Yes	Yes	CG15319-RB	3276
CG1532	Yes	Yes	CG1532-RA	288
CG15321	No	No	CG15321-RA	235
CG15374	No	No	CG15374-RA	164
CG1539	Yes	Yes	CG1539-RA	367
CG15434	Yes	Yes	CG15434-RA	95
CG15435	Yes	No	CG15435-RA	503
CG15436	Yes	No	CG15436-RA	346
CG15440	No	Yes	CG15440-RA	336
CG15441	Yes	Yes	CG15441-RA	231
CG15442	Yes	Yes	CG15442-RA	149
CG15443	No	No	CG15443-RA	358
CG15449	Yes	No	CG15449-RA	131
CG15456	Yes	Yes	CG15456-RA	95
CG15461	No	No	CG15461-RA	58
CG15478	Yes	No	CG15478-RA	552
CG15484	No	No	CG15484-RA	206
CG15544	Yes	No	CG15544-RA	851
CG15545	No	No	CG15545-RA	358
CG15546	No	No	CG15546-RA	410
CG15547	Yes	No	CG15547-RA	390
CG15552	Yes	Yes	CG15552-RA	529
CG15553	Yes	No	CG15553-RB	207
CG15618	Yes	Yes	CG15618-RB	1746
CG15626	Yes	Yes	CG15626-RA	497
CG15627	Yes	No	CG15627-RB	934
CG15628	Yes	No	CG15628-RA	364
CG15629	Yes	No	CG15629-RA	325
CG15684	No	No	CG15684-RA	183
CG15710	No	No	CG15710-RA	265
CG15729	Yes	No	CG15729-RA	341
CG15730	No	Yes	CG15730-RA	699
CG15735	Yes	Yes	CG15735-RA	217
CG15736	Yes	Yes	CG15736-RA	140
CG15807	Yes	No	CG15807-RA	487
CG15871	Yes	Yes	CG15871-RA	416
CG15922	Yes	No	CG15922-RA	67
CG1643	Yes	Yes	CG1643-RA	269
CG1659	Yes	Yes	CG1659-RA	265
CG1677	Yes	Yes	CG1677-RA	1000
CG16868	Yes	Yes	CG16868-RA	1449
CG16879	Yes	Yes	CG16879-RA	623
CG1692	Yes	Yes	CG1692-RA	781
CG16928	Yes	Yes	CG16928-RA	620
CG16941	Yes	Yes	CG16941-RA	784
CG1695	Yes	Yes	CG1695-RB	1148
CG1702	Yes	No	CG1702-RA	228
CG17118	Yes	No	CG17118-RA	281
CG17124	Yes	No	CG17124-RA	124
CG17127	Yes	No	CG17127-RA	98
CG1715	Yes	Yes	CG1715-RA	223
CG17329	Yes	No	CG17329-RA	162
CG17341	Yes	Yes	CG17341-RA	635
CG1736	Yes	No	CG1736-RA	251
CG1740	Yes	No	CG1740-RA	130
CG17404	Yes	No	CG17404-RA	296
CG1742	Yes	Yes	CG1742-RA	152
CG1753	Yes	Yes	CG1753-RA	522
CG17556	Yes	Yes	CG17556-RA	282
CG17603	Yes	Yes	CG17603-RA	2065
CG17604	No	No	CG17604-RA	744
CG17645	Yes	No	CG17645-RA	292
CG17672	Yes	No	CG17672-RA	249
CG17681	No	No	CG17681-RA	293
CG17689	Yes	Yes	CG17689-RA	1873
CG17816	Yes	No	CG17816-RD	772
CG17919	Yes	No	CG17919-RA	202
CG17921	Yes	No	CG17921-RA	111
CG17922	Yes	Yes	CG17922-RA	1040
CG17950	Yes	No	CG17950-RA	112
CG1796	Yes	Yes	CG1796-RA	482
CG1803	Yes	No	CG1803-RA	303
CG18048	Yes	Yes	CG18048-RA	441
CG1806	Yes	No	CG1806-RA	399
CG18065	Yes	Yes	CG18065-RA	105
CG18096	Yes	No	CG18096-RA	1354
CG1810	Yes	Yes	CG1810-RA	649
CG18109	No	No	CG18109-RA	1931
CG1812	No	No	CG1812-RA	616
CG18124	Yes	No	CG18124-RA	410
CG18125	Yes	No	CG18125-RA	239
CG18130	Yes	Yes	CG18130-RA	706
CG18190	Yes	No	CG18190-RB	248
CG1824	Yes	Yes	CG1824-RA	761
CG18363	Yes	No	CG18363-RA	302
CG1839	Yes	Yes	CG1839-RA	669
CG18408	Yes	Yes	CG18408-RA	2376
CG1848	Yes	Yes	CG1848-RA	1235
CG18492	Yes	Yes	CG18492-RA	678
CG18505	No	No	CG18505-RA	102
CG18518	No	No	CG18518-RA	332
CG18519	Yes	No	CG18519-RA	1222
CG18522	Yes	No	CG18522-RA	1273
CG18563	Yes	No	CG18563-RA	339
CG18596	Yes	Yes	CG18596-RA	1136
CG18657	Yes	Yes	CG18657-RA	726
CG18801	No	Yes	CG18801-RA	699
CG18811	Yes	Yes	CG18811-RA	961
CG1958	No	No	CG1958-RA	231
CG2017	Yes	Yes	CG2017-RA	643
CG2019	Yes	Yes	CG2019-RA	1218
CG2023	Yes	Yes	CG2023-RA	227
CG2031	Yes	Yes	CG2031-RA	701
CG2045	Yes	No	CG2045-RA	397
CG2048	Yes	Yes	CG2048-RA	440
CG2059	Yes	Yes	CG2059-RA	308
CG2200	Yes	No	CG2200-RA	240
CG2239	Yes	Yes	CG2239-RA	195
CG2241	Yes	No	CG2241-RA	399
CG2246	Yes	Yes	CG2246-RA	406
CG2342	Yes	No	CG2342-RA	191
CG2345	Yes	No	CG2345-RA	188
CG2358	Yes	Yes	CG2358-RA	185
CG2512	Yes	No	CG2512-RA	450
CG2520	Yes	Yes	CG2520-RA	468
CG2555	Yes	No	CG2555-RA	197
CG2556	Yes	No	CG2556-RA	470
CG2559	Yes	No	CG2559-RA	816
CG2560	Yes	No	CG2560-RA	270
CG2670	Yes	Yes	CG2670-RA	479
CG2843	Yes	Yes	CG2843-RA	521
CG2903	Yes	Yes	CG2903-RA	647
CG2921	Yes	No	CG2921-RA	478
CG2943	Yes	Yes	CG2943-RA	915
CG2952	Yes	No	CG2952-RA	683
CG2956	Yes	Yes	CG2956-RA	490
CG2957	Yes	Yes	CG2957-RA	395
CG2976	Yes	Yes	CG2976-RA	331
CG2979	Yes	No	CG2979-RA	442
CG2984	Yes	Yes	CG2984-RA	1427
CG2985	Yes	No	CG2985-RA	439
CG2989	Yes	No	CG2989-RA	4541
CG2990	Yes	Yes	CG2990-RB	1100
CG3000	Yes	Yes	CG3000-RA	478
CG3009	Yes	No	CG3009-RA	342
CG30096	No	No	CG30096-RB	219
CG30147	Yes	Yes	CG30147-RA	818
CG30194	Yes	Yes	CG30194-RB	703
CG30285	No	No	CG30285-RA	112
CG30290	Yes	Yes	CG30290-RA	191
CG30398	Yes	No	CG30398-RA	267
CG30403	No	No	CG30403-RB	302
CG30404	Yes	Yes	CG30404-RA	277
CG30409	No	No	CG30409-RA	98
CG30410	Yes	Yes	CG30410-RA	280
CG30414	Yes	No	CG30414-RA	425
CG30415	Yes	No	CG30415-RA	82
CG3082	Yes	No	CG3082-RA	389
CG3085	Yes	Yes	CG3085-RA	432
CG31012	Yes	Yes	CG31012-RA	545
CG31019	Yes	Yes	CG31019-RA	659
CG31169	Yes	No	CG31169-RA	1469
CG31217	Yes	No	CG31217-RA	628
CG3127	Yes	Yes	CG3127-RA	415
CG31274	Yes	No	CG31274-RA	227
CG31284	Yes	No	CG31284-RA	986
CG3132	Yes	Yes	CG3132-RA	637
CG31367	Yes	Yes	CG31367-RA	397
CG31472	Yes	Yes	CG31472-RA	246
CG31473	Yes	No	CG31473-RA	257
CG31554	No	No	CG31554-RA	143
CG31555	No	No	CG31555-RA	78
CG31641	Yes	Yes	CG31641-RA	250
CG31642	No	No	CG31642-RA	557
CG31689	Yes	No	CG31689-RA	615
CG3169	Yes	Yes	CG3169-RA	384
CG31719	Yes	Yes	CG31719-RA	739
CG31732	No	No	CG31732-RB	890
CG31735	No	No	CG31735-RA	312
CG31743	Yes	Yes	CG31743-RA	329
CG31769	No	No	CG31769-RA	311
CG31781	No	No	CG31781-RB	120
CG31786	Yes	No	CG31786-RB	247
CG31787	No	No	CG31787-RA	232
CG31788	No	No	CG31788-RA	59
CG31802	Yes	No	CG31802-RA	186
CG31803	Yes	Yes	CG31803-RA	281
CG31805	No	No	CG31805-RB	603
CG31821	Yes	No	CG31821-RA	427
CG31822	Yes	No	CG31822-RA	188
CG31823	Yes	No	CG31823-RA	427
CG31824	No	No	CG31824-RA	362
CG31826	No	No	CG31826-RA	261
CG31829	No	No	CG31829-RA	197
CG31832	Yes	No	CG31832-RA	187
CG32060	No	No	CG32060-RA	424
CG3210	Yes	Yes	CG3210-RA	735
CG32120	Yes	No	CG32120-RA	541
CG32121	Yes	No	CG32121-RB	648
CG32132	Yes	No	CG32132-RA	231
CG3214	Yes	Yes	CG3214-RA	142
CG32192	No	No	CG32192-RB	136
CG32193	Yes	No	CG32193-RA	373
CG32195	No	No	CG32195-RA	401
CG32202	No	Yes	CG32202-RA	141
CG32242	Yes	No	CG32242-RA	585
CG32243	No	No	CG32243-RA	485
CG32244	Yes	No	CG32244-RB	454
CG32245	Yes	Yes	CG32245-RA	397
CG32246	Yes	No	CG32246-RA	548
CG32248	No	No	CG32248-RA	209
CG32249	No	No	CG32249-RA	266
CG3225	Yes	Yes	CG3225-RA	678
CG3227	Yes	No	CG3227-RA	376
CG32423	Yes	Yes	CG32423-RA	578
CG3244	Yes	No	CG3244-RA	231
CG32451	Yes	Yes	CG32451-RA	901
CG32452	No	No	CG32452-RA	574
CG32454	Yes	No	CG32454-RA	534
CG32462	No	No	CG32462-RA	284
CG32506	Yes	Yes	CG32506-RB	1164
CG32512	Yes	Yes	CG32512-RA	436
CG32513	Yes	Yes	CG32513-RA	414
CG32597	Yes	No	CG32597-RA	321
CG32599	No	No	CG32599-RA	317
CG32604	Yes	Yes	CG32604-RA	1222
CG32606	No	No	CG32606-RA	137
CG32613	No	No	CG32613-RA	116
CG32626	Yes	Yes	CG32626-RA	774
CG32638	No	Yes	CG32638-RB	159
CG32649	Yes	Yes	CG32649-RA	661
CG32650	No	No	CG32650-RA	346
CG32698	Yes	No	CG32698-RA	327
CG32721	Yes	Yes	CG32721-RA	594
CG32770	Yes	No	CG32770-RA	400
CG32772	Yes	No	CG32772-RA	543
CG32832	Yes	No	CG32832-RA	140
CG32833	No	No	CG32833-RA	268
CG32834	No	No	CG32834-RA	281
CG32835	No	No	CG32835-RA	88
CG3294	Yes	Yes	CG3294-RA	456
CG32970	Yes	No	CG32970-RA	458
CG32971	Yes	No	CG32971-RA	145
CG32972	Yes	No	CG32972-RA	1853
CG3298	Yes	Yes	CG3298-RB	766
CG33002	Yes	Yes	CG33002-RA	138
CG33090	Yes	Yes	CG33090-RB	948
CG33097	Yes	No	CG33097-RA	763
CG3313	Yes	Yes	CG3313-RA	459
CG33156	Yes	Yes	CG33156-RA	454
CG33174	Yes	Yes	CG33174-RA	644
CG33207	Yes	No	CG33207-RA	96
CG33213	No	No	CG33213-RA	341
CG33263	No	No	CG33263-RA	227
CG33310	No	No	CG33310-RA	702
CG33324	Yes	No	CG33324-RA	360
CG33474	Yes	No	CG33474-RA	201
CG33488	Yes	No	CG33488-RA	197
CG33491	Yes	No	CG33491-RA	122
CG33497	Yes	No	CG33497-RA	543
CG33557	Yes	Yes	CG33557-RA	150
CG3359	Yes	Yes	CG3359-RB	816
CG33678	No	No	CG33678-RA	817
CG33679	No	No	CG33679-RA	173
CG33698	No	No	CG33698-RA	189
CG33777	No	No	CG33777-RA	172
CG33911	Yes	No	CG33911-RA	581
CG33928	No	No	CG33928-RA	180
CG33933	Yes	No	CG33933-RA	562
CG33934	Yes	No	CG33934-RA	517
CG33968	Yes	No	CG33968-RA	827
CG34029	No	No	CG34029-RA	114
CG34113	Yes	No	CG34113-RO	1689
CG34131	No	No	CG34131-RA	160
CG34149	No	No	CG34149-RA	305
CG34155	No	No	CG34155-RA	47
CG34171	No	No	CG34171-RA	285
CG34199	No	No	CG34199-RA	192
CG34209	Yes	No	CG34209-RA	111
CG34252	No	No	CG34252-RA	594
CG34253	No	No	CG34253-RA	112
CG34254	No	No	CG34254-RA	105
CG34287	No	No	CG34287-RA	235
CG34313	No	No	CG34313-RA	281
CG34314	No	No	CG34314-RA	179
CG34338	No	No	CG34338-RA	145
CG34346	Yes	No	CG34346-RC	799
CG34356	Yes	No	CG34356-RC	1099
CG34384	Yes	Yes	CG34384-RA	1895
CG34399	Yes	Yes	CG34399-RC	1340
CG34400	Yes	Yes	CG34400-RC	990
CG34423	Yes	No	CG34423-RA	65
CG34424	Yes	Yes	CG34424-RA	201
CG3493	Yes	Yes	CG3493-RA	1489
CG3496	Yes	Yes	CG3496-RA	1854
CG3497	Yes	Yes	CG3497-RA	594
CG3500	Yes	Yes	CG3500-RA	198
CG3506	Yes	Yes	CG3506-RA	661
CG3520	Yes	Yes	CG3520-RA	1204
CG3530	Yes	Yes	CG3530-RA	761
CG3532	Yes	Yes	CG3532-RB	1135
CG3534	Yes	Yes	CG3534-RA	552
CG3571	Yes	Yes	CG3571-RA	575
CG3615	Yes	Yes	CG3615-RA	845
CG3647	Yes	Yes	CG3647-RA	1099
CG3678	Yes	No	CG3678-RA	282
CG3688	Yes	Yes	CG3688-RA	427
CG3710	Yes	Yes	CG3710-RA	313
CG3762	Yes	Yes	CG3762-RA	614
CG3793	Yes	Yes	CG3793-RA	337
CG3831	Yes	No	CG3831-RA	433
CG3903	Yes	No	CG3903-RA	956
CG3916	Yes	No	CG3916-RA	267
CG3975	Yes	No	CG3975-RA	431
CG3994	Yes	No	CG3994-RA	472
CG4041	Yes	Yes	CG4041-RA	840
CG4042	Yes	Yes	CG4042-RA	284
CG4068	No	Yes	CG4068-RA	621
CG4074	Yes	Yes	CG4074-RA	295
CG4103	Yes	Yes	CG4103-RA	286
CG4108	Yes	Yes	CG4108-RA	203
CG4120	Yes	No	CG4120-RA	524
CG4132	Yes	Yes	CG4132-RA	622
CG4140	Yes	Yes	CG4140-RA	215
CG4144	Yes	No	CG4144-RA	432
CG4148	Yes	No	CG4148-RA	470
CG4152	Yes	Yes	CG4152-RA	1055
CG4163	Yes	No	CG4163-RA	503
CG4166	Yes	Yes	CG4166-RB	496
CG4168	Yes	No	CG4168-RA	1443
CG4170	Yes	Yes	CG4170-RA	490
CG4180	Yes	Yes	CG4180-RA	248
CG4182	Yes	No	CG4182-RA	438
CG4185	Yes	Yes	CG4185-RA	183
CG4186	Yes	Yes	CG4186-RA	85
CG4212	Yes	Yes	CG4212-RA	215
CG4217	Yes	Yes	CG4217-RA	257
CG42236	Yes	Yes	CG42236-RA	960
CG42237	Yes	No	CG42237-RA	363
CG42251	Yes	Yes	CG42251-RC	1510
CG42257	Yes	Yes	CG42257-RD	281
CG42258	Yes	No	CG42258-RC	465
CG42262	No	No	CG42262-RA	145
CG42271	Yes	Yes	CG42271-RB	199
CG42325	Yes	Yes	CG42325-RB	834
CG42393	No	No	CG42393-RA	135
CG42400	Yes	Yes	CG42400-RC	820
CG4241	Yes	Yes	CG4241-RA	365
CG42455	Yes	Yes	CG42455-RA	78
CG42473	No	No	CG42473-RA	50
CG42474	No	No	CG42474-RA	99
CG42475	No	No	CG42475-RA	81
CG42483	No	No	CG42483-RA	35
CG4268	Yes	Yes	CG4268-RA	952
CG4282	Yes	No	CG4282-RA	652
CG4311	Yes	Yes	CG4311-RA	465
CG4349	No	Yes	CG4349-RA	186
CG4351	Yes	Yes	CG4351-RA	757
CG4360	Yes	No	CG4360-RA	556
CG4362	Yes	No	CG4362-RA	233
CG4367	Yes	No	CG4367-RA	219
CG4390	Yes	Yes	CG4390-RA	286
CG4400	Yes	Yes	CG4400-RA	259
CG4404	No	No	CG4404-RA	308
CG4407	Yes	No	CG4407-RA	322
CG4551	Yes	Yes	CG4551-RA	722
CG4603	Yes	Yes	CG4603-RA	347
CG4611	Yes	Yes	CG4611-RA	703
CG4617	Yes	Yes	CG4617-RA	418
CG4618	Yes	Yes	CG4618-RA	212
CG4623	Yes	Yes	CG4623-RA	327
CG4626	Yes	No	CG4626-RA	705
CG4633	Yes	No	CG4633-RA	1012
CG4645	Yes	Yes	CG4645-RA	360
CG4647	Yes	Yes	CG4647-RA	179
CG4659	Yes	Yes	CG4659-RA	508
CG4669	No	No	CG4669-RA	611
CG4699	Yes	Yes	CG4699-RA	1570
CG4706	Yes	No	CG4706-RA	783
CG4767	Yes	No	CG4767-RA	585
CG4769	Yes	Yes	CG4769-RA	307
CG4780	Yes	Yes	CG4780-RA	216
CG4786	No	No	CG4786-RA	452
CG4825	Yes	Yes	CG4825-RA	498
CG4851	Yes	Yes	CG4851-RA	288
CG4852	Yes	Yes	CG4852-RA	302
CG4858	Yes	Yes	CG4858-RA	260
CG4860	Yes	No	CG4860-RA	415
CG4867	Yes	Yes	CG4867-RA	79
CG4881	Yes	Yes	CG4881-RA	1267
CG4918	Yes	Yes	CG4918-RA	113
CG4922	Yes	No	CG4922-RA	142
CG4927	Yes	No	CG4927-RC	362
CG4930	No	No	CG4930-RA	359
CG4935	Yes	Yes	CG4935-RA	308
CG4965	Yes	No	CG4965-RA	426
CG4973	Yes	Yes	CG4973-RA	357
CG4993	Yes	Yes	CG4993-RA	176
CG5003	Yes	No	CG5003-RA	713
CG5020	Yes	Yes	CG5020-RA	1690
CG5043	No	No	CG5043-RA	499
CG5050	No	No	CG5050-RA	327
CG5060	Yes	No	CG5060-RA	465
CG5065	Yes	Yes	CG5065-RA	625
CG5067	Yes	Yes	CG5067-RA	1403
CG5072	Yes	Yes	CG5072-RA	317
CG5075	Yes	No	CG5075-RA	743
CG5077	Yes	Yes	CG5077-RA	816
CG5085	Yes	Yes	CG5085-RA	355
CG5089	No	No	CG5089-RA	436
CG5094	Yes	Yes	CG5094-RA	331
CG5110	Yes	Yes	CG5110-RA	124
CG5131	Yes	Yes	CG5131-RA	283
CG5147	No	Yes	CG5147-RA	415
CG5180	No	No	CG5180-RA	411
CG5191	Yes	No	CG5191-RA	429
CG5290	Yes	Yes	CG5290-RA	798
CG5310	Yes	Yes	CG5310-RA	151
CG5321	Yes	Yes	CG5321-RB	413
CG5322	Yes	No	CG5322-RA	950
CG5380	Yes	Yes	CG5380-RA	293
CG5382	Yes	Yes	CG5382-RB	299
CG5383	Yes	Yes	CG5383-RA	408
CG5627	Yes	Yes	CG5627-RA	2075
CG5783	Yes	No	CG5783-RA	287
CG5787	Yes	No	CG5787-RA	950
CG5790	Yes	No	CG5790-RA	665
CG5792	Yes	Yes	CG5792-RA	335
CG5803	Yes	No	CG5803-RA	508
CG5837	Yes	Yes	CG5837-RA	1126
CG5876	Yes	Yes	CG5876-RA	359
CG5877	Yes	No	CG5877-RA	984
CG5972	Yes	Yes	CG5972-RA	168
CG6015	Yes	Yes	CG6015-RA	576
CG6019	Yes	Yes	CG6019-RA	2059
CG6022	Yes	Yes	CG6022-RA	281
CG6028	Yes	Yes	CG6028-RA	293
CG6045	Yes	No	CG6045-RA	1254
CG6094	Yes	Yes	CG6094-RA	203
CG6098	Yes	Yes	CG6098-RA	428
CG6115	Yes	Yes	CG6115-RA	85
CG6144	Yes	Yes	CG6144-RA	228
CG6145	Yes	No	CG6145-RA	520
CG6146	Yes	Yes	CG6146-RA	974
CG6148	Yes	Yes	CG6148-RA	540
CG6155	Yes	Yes	CG6155-RA	213
CG6157	Yes	No	CG6157-RA	649
CG6176	Yes	Yes	CG6176-RA	650
CG6180	Yes	No	CG6180-RA	257
CG6187	Yes	No	CG6187-RA	547
CG6191	Yes	Yes	CG6191-RA	717
CG6206	Yes	Yes	CG6206-RA	1080
CG6211	Yes	No	CG6211-RA	689
CG6251	Yes	Yes	CG6251-RA	394
CG6291	Yes	Yes	CG6291-RA	613
CG6315	Yes	Yes	CG6315-RA	536
CG6329	No	No	CG6329-RA	155
CG6332	Yes	Yes	CG6332-RA	353
CG6337	No	No	CG6337-RA	340
CG6343	Yes	Yes	CG6343-RA	407
CG6347	Yes	No	CG6347-RA	352
CG6357	No	No	CG6357-RA	439
CG6375	Yes	Yes	CG6375-RA	680
CG6395	Yes	Yes	CG6395-RA	223
CG6412	Yes	Yes	CG6412-RA	318
CG6433	Yes	No	CG6433-RA	887
CG6437	Yes	Yes	CG6437-RA	440
CG6439	Yes	Yes	CG6439-RA	370
CG6443	Yes	Yes	CG6443-RA	299
CG6444	Yes	No	CG6444-RA	134
CG6453	Yes	Yes	CG6453-RA	548
CG6455	Yes	Yes	CG6455-RB	221
CG6464	Yes	No	CG6464-RA	1365
CG6488	Yes	Yes	CG6488-RA	570
CG6495	Yes	No	CG6495-RA	675
CG6509	Yes	Yes	CG6509-RA	1916
CG6549	Yes	Yes	CG6549-RA	751
CG6559	No	No	CG6559-RA	343
CG6577	No	No	CG6577-RA	942
CG6582	Yes	Yes	CG6582-RA	536
CG6605	Yes	Yes	CG6605-RA	782
CG6612	Yes	Yes	CG6612-RA	216
CG6621	Yes	Yes	CG6621-RA	872
CG6639	Yes	No	CG6639-RA	494
CG6667	Yes	Yes	CG6667-RA	677
CG6674	Yes	Yes	CG6674-RA	233
CG6685	No	No	CG6685-RA	213
CG6720	Yes	Yes	CG6720-RA	232
CG6724	Yes	Yes	CG6724-RA	420
CG6729	Yes	Yes	CG6729-RA	944
CG6737	Yes	No	CG6737-RA	193
CG6743	Yes	Yes	CG6743-RA	845
CG6750	Yes	Yes	CG6750-RA	247
CG6794	Yes	No	CG6794-RA	667
CG6838	Yes	Yes	CG6838-RA	552
CG6840	Yes	Yes	CG6840-RA	117
CG6860	Yes	Yes	CG6860-RA	809
CG6876	Yes	Yes	CG6876-RA	501
CG6878	Yes	Yes	CG6878-RA	79
CG6888	Yes	No	CG6888-RA	196
CG6893	No	No	CG6893-RB	250
CG6895	Yes	No	CG6895-RA	492
CG6896	Yes	Yes	CG6896-RA	741
CG6897	Yes	Yes	CG6897-RA	539
CG6903	Yes	Yes	CG6903-RA	576
CG6927	Yes	No	CG6927-RA	524
CG6998	Yes	Yes	CG6998-RA	89
CG7003	Yes	Yes	CG7003-RA	1190
CG7010	Yes	Yes	CG7010-RA	399
CG7011	Yes	Yes	CG7011-RA	373
CG7024	Yes	No	CG7024-RA	479
CG7069	Yes	No	CG7069-RA	744
CG7070	Yes	Yes	CG7070-RA	533
CG7071	Yes	Yes	CG7071-RA	302
CG7073	Yes	Yes	CG7073-RA	193
CG7091	No	No	CG7091-RB	509
CG7097	Yes	Yes	CG7097-RA	1218
CG7130	Yes	No	CG7130-RA	128
CG7133	No	No	CG7133-RA	353
CG7137	Yes	Yes	CG7137-RA	358
CG7139	Yes	Yes	CG7139-RA	969
CG7157	Yes	No	CG7157-RA	912
CG7180	Yes	No	CG7180-RA	682
CG7200	Yes	Yes	CG7200-RA	425
CG7225	Yes	Yes	CG7225-RA	257
CG7241	Yes	No	CG7241-RA	510
CG7242	No	No	CG7242-RA	222
CG7272	Yes	No	CG7272-RA	228
CG7275	Yes	Yes	CG7275-RA	446
CG7276	Yes	No	CG7276-RA	142
CG7347	No	Yes	CG7347-RA	846
CG7354	Yes	Yes	CG7354-RA	225
CG7369	Yes	Yes	CG7369-RA	680
CG7381	Yes	No	CG7381-RA	712
CG7384	Yes	No	CG7384-RA	605
CG7400	Yes	Yes	CG7400-RA	626
CG7438	Yes	Yes	CG7438-RA	1011
CG7456	Yes	Yes	CG7456-RA	776
CG7465	No	No	CG7465-RA	321
CG7480	Yes	Yes	CG7480-RA	632
CG7490	Yes	Yes	CG7490-RA	317
CG7516	Yes	Yes	CG7516-RA	721
CG7524	Yes	No	CG7524-RB	552
CG7525	Yes	No	CG7525-RA	1233
CG7532	Yes	No	CG7532-RA	159
CG7595	Yes	Yes	CG7595-RA	2167
CG7653	Yes	No	CG7653-RA	710
CG7664	Yes	Yes	CG7664-RA	631
CG7841	Yes	No	CG7841-RA	174
CG7857	Yes	Yes	CG7857-RA	312
CG7989	Yes	Yes	CG7989-RA	506
CG7997	Yes	No	CG7997-RA	417
CG8048	Yes	Yes	CG8048-RA	388
CG8060	Yes	Yes	CG8060-RA	1189
CG8091	Yes	No	CG8091-RA	450
CG8127	Yes	Yes	CG8127-RA	1355
CG8250	Yes	Yes	CG8250-RA	1701
CG8300	Yes	Yes	CG8300-RA	185
CG8303	Yes	No	CG8303-RB	620
CG8306	Yes	No	CG8306-RA	516
CG8311	Yes	Yes	CG8311-RA	503
CG8317	Yes	No	CG8317-RA	139
CG8332	Yes	Yes	CG8332-RA	148
CG8745	Yes	Yes	CG8745-RA	494
CG8913	Yes	No	CG8913-RA	697
CG8914	Yes	No	CG8914-RA	219
CG8920	Yes	Yes	CG8920-RA	879
CG8929	Yes	No	CG8929-RA	607
CG8977	Yes	Yes	CG8977-RA	544
CG9036	Yes	No	CG9036-RA	217
CG9054	Yes	Yes	CG9054-RA	727
CG9063	Yes	Yes	CG9063-RA	1429
CG9072	No	No	CG9072-RA	149
CG9081	Yes	No	CG9081-RA	495
CG9091	Yes	Yes	CG9091-RA	93
CG9175	Yes	Yes	CG9175-RA	445
CG9226	Yes	Yes	CG9226-RA	543
CG9227	Yes	Yes	CG9227-RA	811
CG9413	Yes	Yes	CG9413-RA	532
CG9491	Yes	Yes	CG9491-RA	1573
CG9493	Yes	Yes	CG9493-RA	1252
CG9497	Yes	No	CG9497-RA	417
CG9498	Yes	No	CG9498-RA	424
CG9499	Yes	No	CG9499-RA	573
CG9576	Yes	Yes	CG9576-RA	520
CG9577	Yes	Yes	CG9577-RA	312
CG9578	Yes	Yes	CG9578-RA	272
CG9579	Yes	No	CG9579-RA	320
CG9580	Yes	No	CG9580-RA	517
CG9581	Yes	Yes	CG9581-RA	545
CG9589	Yes	No	CG9589-RA	253
CG9590	Yes	Yes	CG9590-RA	460
CG9593	Yes	No	CG9593-RA	363
CG9650	Yes	Yes	CG9650-RA	807
CG9653	Yes	No	CG9653-RA	704
CG9702	Yes	No	CG9702-RA	676
CG9717	Yes	No	CG9717-RA	638
CG9727	Yes	Yes	CG9727-RA	1280
CG9812	Yes	No	CG9812-RB	245
CG9874	Yes	Yes	CG9874-RA	353
CG9875	No	No	CG9875-RA	157
CG9878	Yes	Yes	CG9878-RA	92
CG9881	Yes	Yes	CG9881-RA	151
CG9882	Yes	Yes	CG9882-RB	690
CG9883	Yes	No	CG9883-RA	381
CG9888	Yes	Yes	CG9888-RA	344
CG9889	Yes	No	CG9889-RA	432
CG9890	Yes	Yes	CG9890-RA	452
CG9891	Yes	No	CG9891-RA	412
CG9893	Yes	Yes	CG9893-RA	192
CG9894	Yes	No	CG9894-RA	152
CG9895	Yes	No	CG9895-RA	410
CG9896	Yes	No	CG9896-RA	253
CG9897	Yes	No	CG9897-RA	247
CG9945	Yes	Yes	CG9945-RA	511
CG9961	No	No	CG9961-RA	448

## Sheet: GO analysis I
	UR(B) genes with human homologs against all Drosophila genes with human homologs
	GO term	Description	P-value	FDR q-value	Enrichment (N, B, n, b)	Genes
Process	GO:0007424	open tracheal system development	1.1e-05	0.057	6.25 (5196,78,96,9)	dp - dumpy	ct - cut	esg - escargot	noc - no ocelli	trn - tartan	Stat92E - signal-transducer and activator of transcription protein at 92e	elB - elbow b	caps - capricious	Abd-B - abdominal b
	GO:0060541	respiratory system development	1.1e-05	0.0285	6.25 (5196,78,96,9)	dp - dumpy	ct - cut	esg - escargot	noc - no ocelli	trn - tartan	Stat92E - signal-transducer and activator of transcription protein at 92e	elB - elbow b	caps - capricious	Abd-B - abdominal b
	GO:0006928	cellular component movement	4.43e-05	0.0768	2.73 (5196,377,96,19)	Dhc36C - dynein heavy chain at 36c	ct - cut	how - held out wings	Ten-m - tenascin major	Oli - olig family	Ets98B - ets at 98b	kel - kelch	trn - tartan	Stat92E - signal-transducer and activator of transcription protein at 92e	caps - capricious	Dhc64C - dynein heavy chain 64c	hep - hemipterous	CG17150 - cg17150 gene product from transcript cg17150-rd	Trim9 - cg31721 gene product from transcript cg31721-rb	esg - escargot	Abd-B - abdominal b	Rpd3 - cg7471 gene product from transcript cg7471-ra	btv - beethoven	BicC - bicaudal c
	GO:0007155	cell adhesion	8.84e-05	0.115	4.82 (5196,101,96,9)	Ten-m - tenascin major	how - held out wings	Ndg - nidogen/entactin	lox2 - lysyl oxidase-like 2	trn - tartan	CycE - cyclin e	caps - capricious	Hml - hemolectin	Ddr - discoidin domain receptor
	GO:0022610	biological adhesion	9.55e-05	0.0994	4.78 (5196,102,96,9)	Ten-m - tenascin major	how - held out wings	Ndg - nidogen/entactin	lox2 - lysyl oxidase-like 2	trn - tartan	CycE - cyclin e	caps - capricious	Hml - hemolectin	Ddr - discoidin domain receptor
	GO:0048870	cell motility	0.000119	0.103	3.55 (5196,183,96,12)	how - held out wings	esg - escargot	Ets98B - ets at 98b	kel - kelch	trn - tartan	Stat92E - signal-transducer and activator of transcription protein at 92e	caps - capricious	Dhc64C - dynein heavy chain 64c	hep - hemipterous	Abd-B - abdominal b	btv - beethoven	BicC - bicaudal c
	GO:0007210	serotonin receptor signaling pathway	0.000338	0.251	54.12 (5196,2,96,2)	5-HT7 - serotonin receptor 7	5-HT1B - serotonin receptor 1b
	GO:0016477	cell migration	0.000372	0.242	3.36 (5196,177,96,11)	how - held out wings	esg - escargot	Ets98B - ets at 98b	kel - kelch	trn - tartan	Stat92E - signal-transducer and activator of transcription protein at 92e	caps - capricious	Dhc64C - dynein heavy chain 64c	hep - hemipterous	Abd-B - abdominal b	BicC - bicaudal c
	GO:0040011	locomotion	0.000524	0.303	2.86 (5196,246,96,13)	how - held out wings	Ten-m - tenascin major	Ets98B - ets at 98b	trn - tartan	kel - kelch	Stat92E - signal-transducer and activator of transcription protein at 92e	caps - capricious	Dhc64C - dynein heavy chain 64c	hep - hemipterous	esg - escargot	Abd-B - abdominal b	btv - beethoven	BicC - bicaudal c
	GO term	Description	P-value	FDR q-value	Enrichment (N, B, n, b)	Genes
Function	GO:0004993	serotonin receptor activity	0.000338	0.757	54.12 (5196,2,96,2)	5-HT7 - serotonin receptor 7	5-HT1B - serotonin receptor 1b
	GO term	Description	P-value	FDR q-value	Enrichment (N, B, n, b)	Genes
Component	GO:0005887	integral component of plasma membrane	1.91e-05	0.0168	6.77 (5196,64,96,8)	Ten-m - tenascin major	CG34127 - cg34127 gene product from transcript cg34127-rc	AlCR2 - allatostatin c receptor 2	DAT - dopamine transporter	5-HT7 - serotonin receptor 7	5-HT1B - serotonin receptor 1b	kek3 - kekkon-3	BicC - bicaudal c
	GO:0030286	dynein complex	0.000343	0.15	11.39 (5196,19,96,4)	Dhc36C - dynein heavy chain at 36c	Dhc64C - dynein heavy chain 64c	CG17150 - cg17150 gene product from transcript cg17150-rd	btv - beethoven
	GO:0044459	plasma membrane part	0.000513	0.15	3.04 (5196,214,96,12)	Ca-alpha1D - ca[2+]-channel protein alpha[[1]] subunit d	mun - munin	Ten-m - tenascin major	Syt4 - synaptotagmin 4	CG34127 - cg34127 gene product from transcript cg34127-rc	Syn2 - syntrophin-like 2	AlCR2 - allatostatin c receptor 2	DAT - dopamine transporter	5-HT7 - serotonin receptor 7	5-HT1B - serotonin receptor 1b	kek3 - kekkon-3	BicC - bicaudal c
104 UR(B) genes have human homologs
5821 FlyBase Genes 5.12 located on chromosomes X, 2 and 3 have human homologs
Only 5196 of these genes are associated with a GO term.
The GOrilla database was last updated on May 10, 2014
'P-value' is the enrichment p-value computed according to the mHG or HG model. This p-value is not corrected for multiple testing of 876 GO terms.
'FDR q-value' is the correction of the above p-value for multiple testing using the Benjamini and Hochberg (1995) method.
Namely, for the ith term (ranked according to p-value) the FDR q-value is (p-value * number of GO terms) / i.
Enrichment (N, B, n, b) is defined as follows:
N - is the total number of genes
B - is the total number of genes associated with a specific GO term
n - is the number of genes in the top of the user's input list or in the target set when appropriate
b - is the number of genes in the intersection
Enrichment = (b/n) / (B/N)
	UR(B) genes without human homologs against all genes without human homologs
	GO term	Description	P-value	FDR q-value	Enrichment (N, B, n, b)	Genes
Process	GO:0043549	regulation of kinase activity	3.43e-11	1.3e-07	8.17 (5624,16,559,13)	Ste:CG33237 - cg33237 gene product from transcript cg33237-rb	Ste:CG33245 - cg33245 gene product from transcript cg33245-rb	Ste:CG33246 - cg33246 gene product from transcript cg33246-rb	Ste:CG33236 - cg33236 gene product from transcript cg33236-rb	Ste:CG33244 - cg33244 gene product from transcript cg33244-rb	kek1 - kekkon-1	Ste:CG33241 - cg33241 gene product from transcript cg33241-rb	Ste:CG33240 - cg33240 gene product from transcript cg33240-rb	Ste:CG33243 - cg33243 gene product from transcript cg33243-rb	Ste:CG33242 - cg33242 gene product from transcript cg33242-rb	Ste:CG33247 - cg33247 gene product from transcript cg33247-rb	Ste:CG33239 - cg33239 gene product from transcript cg33239-rb	Ste:CG33238 - cg33238 gene product from transcript cg33238-rb
	GO:0045859	regulation of protein kinase activity	3.43e-11	6.51e-08	8.17 (5624,16,559,13)	Ste:CG33237 - cg33237 gene product from transcript cg33237-rb	Ste:CG33245 - cg33245 gene product from transcript cg33245-rb	Ste:CG33246 - cg33246 gene product from transcript cg33246-rb	Ste:CG33236 - cg33236 gene product from transcript cg33236-rb	Ste:CG33244 - cg33244 gene product from transcript cg33244-rb	kek1 - kekkon-1	Ste:CG33241 - cg33241 gene product from transcript cg33241-rb	Ste:CG33240 - cg33240 gene product from transcript cg33240-rb	Ste:CG33243 - cg33243 gene product from transcript cg33243-rb	Ste:CG33242 - cg33242 gene product from transcript cg33242-rb	Ste:CG33247 - cg33247 gene product from transcript cg33247-rb	Ste:CG33239 - cg33239 gene product from transcript cg33239-rb	Ste:CG33238 - cg33238 gene product from transcript cg33238-rb
	GO:0051338	regulation of transferase activity	3.43e-11	4.34e-08	8.17 (5624,16,559,13)	Ste:CG33237 - cg33237 gene product from transcript cg33237-rb	Ste:CG33245 - cg33245 gene product from transcript cg33245-rb	Ste:CG33246 - cg33246 gene product from transcript cg33246-rb	Ste:CG33236 - cg33236 gene product from transcript cg33236-rb	Ste:CG33244 - cg33244 gene product from transcript cg33244-rb	kek1 - kekkon-1	Ste:CG33241 - cg33241 gene product from transcript cg33241-rb	Ste:CG33240 - cg33240 gene product from transcript cg33240-rb	Ste:CG33243 - cg33243 gene product from transcript cg33243-rb	Ste:CG33242 - cg33242 gene product from transcript cg33242-rb	Ste:CG33247 - cg33247 gene product from transcript cg33247-rb	Ste:CG33239 - cg33239 gene product from transcript cg33239-rb	Ste:CG33238 - cg33238 gene product from transcript cg33238-rb
	GO:0001932	regulation of protein phosphorylation	1.33e-10	1.26e-07	7.69 (5624,17,559,13)	Ste:CG33237 - cg33237 gene product from transcript cg33237-rb	Ste:CG33245 - cg33245 gene product from transcript cg33245-rb	Ste:CG33246 - cg33246 gene product from transcript cg33246-rb	Ste:CG33236 - cg33236 gene product from transcript cg33236-rb	Ste:CG33244 - cg33244 gene product from transcript cg33244-rb	kek1 - kekkon-1	Ste:CG33241 - cg33241 gene product from transcript cg33241-rb	Ste:CG33240 - cg33240 gene product from transcript cg33240-rb	Ste:CG33243 - cg33243 gene product from transcript cg33243-rb	Ste:CG33242 - cg33242 gene product from transcript cg33242-rb	Ste:CG33247 - cg33247 gene product from transcript cg33247-rb	Ste:CG33239 - cg33239 gene product from transcript cg33239-rb	Ste:CG33238 - cg33238 gene product from transcript cg33238-rb
	GO:0007283	spermatogenesis	4.95e-10	3.75e-07	4.21 (5624,55,559,23)	Mst84Da - male-specific rna 84da	RacGAP84C - cg2595 gene product from transcript cg2595-ra	Ste:CG33237 - cg33237 gene product from transcript cg33237-rb	Ste:CG33246 - cg33246 gene product from transcript cg33246-rb	comr - cookie monster	CG5017 - cg5017 gene product from transcript cg5017-ra	Ste:CG33236 - cg33236 gene product from transcript cg33236-rb	Taf12L - tbp-associated factor 30kd subunit alpha-2	Ste12DOR - stellate 12d orphon	ACXA - cg17176 gene product from transcript cg17176-re	ACXB - cg17174 gene product from transcript cg17174-ra	nht - no hitter	Ste:CG33244 - cg33244 gene product from transcript cg33244-rb	spag4 - sperm-associated antigen 4	Ste:CG33241 - cg33241 gene product from transcript cg33241-rb	ACXC - cg5983 gene product from transcript cg5983-rb	Ste:CG33243 - cg33243 gene product from transcript cg33243-rb	Mst84Db - male-specific rna 84db	Ste:CG33247 - cg33247 gene product from transcript cg33247-rb	Mst84Dc - male-specific rna 84dc	Ste:CG33239 - cg33239 gene product from transcript cg33239-rb	Mst84Dd - male-specific rna 84dd	Ste:CG33238 - cg33238 gene product from transcript cg33238-rb
	GO:0048232	male gamete generation	7.63e-10	4.82e-07	4.13 (5624,56,559,23)	Mst84Da - male-specific rna 84da	RacGAP84C - cg2595 gene product from transcript cg2595-ra	Ste:CG33237 - cg33237 gene product from transcript cg33237-rb	Ste:CG33246 - cg33246 gene product from transcript cg33246-rb	comr - cookie monster	CG5017 - cg5017 gene product from transcript cg5017-ra	Ste:CG33236 - cg33236 gene product from transcript cg33236-rb	Taf12L - tbp-associated factor 30kd subunit alpha-2	Ste12DOR - stellate 12d orphon	ACXA - cg17176 gene product from transcript cg17176-re	ACXB - cg17174 gene product from transcript cg17174-ra	nht - no hitter	Ste:CG33244 - cg33244 gene product from transcript cg33244-rb	spag4 - sperm-associated antigen 4	Ste:CG33241 - cg33241 gene product from transcript cg33241-rb	ACXC - cg5983 gene product from transcript cg5983-rb	Ste:CG33243 - cg33243 gene product from transcript cg33243-rb	Mst84Db - male-specific rna 84db	Ste:CG33247 - cg33247 gene product from transcript cg33247-rb	Mst84Dc - male-specific rna 84dc	Ste:CG33239 - cg33239 gene product from transcript cg33239-rb	Mst84Dd - male-specific rna 84dd	Ste:CG33238 - cg33238 gene product from transcript cg33238-rb
	GO:0031399	regulation of protein modification process	1.47e-09	7.94e-07	5.55 (5624,29,559,16)	Tollo - cg6890 gene product from transcript cg6890-ra	Ste:CG33245 - cg33245 gene product from transcript cg33245-rb	Ste:CG33237 - cg33237 gene product from transcript cg33237-rb	Ste:CG33246 - cg33246 gene product from transcript cg33246-rb	Ste:CG33236 - cg33236 gene product from transcript cg33236-rb	Ste:CG33244 - cg33244 gene product from transcript cg33244-rb	kek1 - kekkon-1	rpr - reaper	Ste:CG33241 - cg33241 gene product from transcript cg33241-rb	Ste:CG33240 - cg33240 gene product from transcript cg33240-rb	Ste:CG33243 - cg33243 gene product from transcript cg33243-rb	Ste:CG33242 - cg33242 gene product from transcript cg33242-rb	sna - snail	Ste:CG33247 - cg33247 gene product from transcript cg33247-rb	Ste:CG33239 - cg33239 gene product from transcript cg33239-rb	Ste:CG33238 - cg33238 gene product from transcript cg33238-rb
	GO:0042325	regulation of phosphorylation	1.36e-07	6.46e-05	5.23 (5624,25,559,13)	Ste:CG33237 - cg33237 gene product from transcript cg33237-rb	Ste:CG33245 - cg33245 gene product from transcript cg33245-rb	Ste:CG33246 - cg33246 gene product from transcript cg33246-rb	Ste:CG33236 - cg33236 gene product from transcript cg33236-rb	Ste:CG33244 - cg33244 gene product from transcript cg33244-rb	Ste:CG33241 - cg33241 gene product from transcript cg33241-rb	kek1 - kekkon-1	Ste:CG33240 - cg33240 gene product from transcript cg33240-rb	Ste:CG33243 - cg33243 gene product from transcript cg33243-rb	Ste:CG33242 - cg33242 gene product from transcript cg33242-rb	Ste:CG33247 - cg33247 gene product from transcript cg33247-rb	Ste:CG33239 - cg33239 gene product from transcript cg33239-rb	Ste:CG33238 - cg33238 gene product from transcript cg33238-rb
	GO:0019220	regulation of phosphate metabolic process	2.54e-07	0.000107	3.98 (5624,43,559,17)	CG6380 - cg6380 gene product from transcript cg6380-ra	CG12620 - cg12620 gene product from transcript cg12620-rb	Ste:CG33237 - cg33237 gene product from transcript cg33237-rb	Ste:CG33245 - cg33245 gene product from transcript cg33245-rb	Ste:CG33246 - cg33246 gene product from transcript cg33246-rb	Ste:CG33236 - cg33236 gene product from transcript cg33236-rb	NPFR1 - neuropeptide f receptor	Ste:CG33244 - cg33244 gene product from transcript cg33244-rb	kek1 - kekkon-1	Ste:CG33241 - cg33241 gene product from transcript cg33241-rb	Ste:CG33240 - cg33240 gene product from transcript cg33240-rb	Ste:CG33243 - cg33243 gene product from transcript cg33243-rb	Ste:CG33242 - cg33242 gene product from transcript cg33242-rb	amn - amnesiac	Ste:CG33247 - cg33247 gene product from transcript cg33247-rb	Ste:CG33239 - cg33239 gene product from transcript cg33239-rb	Ste:CG33238 - cg33238 gene product from transcript cg33238-rb
	GO:0051174	regulation of phosphorus metabolic process	2.54e-07	9.64e-05	3.98 (5624,43,559,17)	CG6380 - cg6380 gene product from transcript cg6380-ra	Ste:CG33245 - cg33245 gene product from transcript cg33245-rb	Ste:CG33237 - cg33237 gene product from transcript cg33237-rb	CG12620 - cg12620 gene product from transcript cg12620-rb	Ste:CG33246 - cg33246 gene product from transcript cg33246-rb	Ste:CG33236 - cg33236 gene product from transcript cg33236-rb	NPFR1 - neuropeptide f receptor	Ste:CG33244 - cg33244 gene product from transcript cg33244-rb	kek1 - kekkon-1	Ste:CG33241 - cg33241 gene product from transcript cg33241-rb	Ste:CG33240 - cg33240 gene product from transcript cg33240-rb	Ste:CG33243 - cg33243 gene product from transcript cg33243-rb	Ste:CG33242 - cg33242 gene product from transcript cg33242-rb	amn - amnesiac	Ste:CG33247 - cg33247 gene product from transcript cg33247-rb	Ste:CG33239 - cg33239 gene product from transcript cg33239-rb	Ste:CG33238 - cg33238 gene product from transcript cg33238-rb
	GO:0007276	gamete generation	2.31e-06	0.000797	2.59 (5624,105,559,27)	Ste:CG33237 - cg33237 gene product from transcript cg33237-rb	Ste:CG33236 - cg33236 gene product from transcript cg33236-rb	Taf12L - tbp-associated factor 30kd subunit alpha-2	Ste12DOR - stellate 12d orphon	yl - yolkless	nht - no hitter	Ste:CG33244 - cg33244 gene product from transcript cg33244-rb	spag4 - sperm-associated antigen 4	Ste:CG33241 - cg33241 gene product from transcript cg33241-rb	ord - orientation disruptor	Ste:CG33243 - cg33243 gene product from transcript cg33243-rb	Mst84Db - male-specific rna 84db	Mst84Dc - male-specific rna 84dc	Ste:CG33247 - cg33247 gene product from transcript cg33247-rb	Mst84Dd - male-specific rna 84dd	Ste:CG33239 - cg33239 gene product from transcript cg33239-rb	Ste:CG33238 - cg33238 gene product from transcript cg33238-rb	Mst84Da - male-specific rna 84da	RacGAP84C - cg2595 gene product from transcript cg2595-ra	Ste:CG33246 - cg33246 gene product from transcript cg33246-rb	comr - cookie monster	Acp70A - accessory gland peptide 70a	CG5017 - cg5017 gene product from transcript cg5017-ra	ACXA - cg17176 gene product from transcript cg17176-re	ACXB - cg17174 gene product from transcript cg17174-ra	kek1 - kekkon-1	ACXC - cg5983 gene product from transcript cg5983-rb
	GO:0008150	biological_process	7.02e-06	0.00222	1.06 (5624,4910,559,519)	knrl - knirps-like	Adh - alcohol dehydrogenase	CG33920 - cg33920 gene product from transcript cg33920-ra	kni - knirps	CG32719 - cg32719 gene product from transcript cg32719-ra	CG42826 - cg42826 gene product from transcript cg42826-ra	cmpy - crimpy	Met75Cb - cg18064 gene product from transcript cg18064-ra	CG32726 - cg32726 gene product from transcript cg32726-ra	Bsg25A - blastoderm-specific gene 25a	CG32720 - cg32720 gene product from transcript cg32720-rb	CG15634 - cg15634 gene product from transcript cg15634-ra	Taf12L - tbp-associated factor 30kd subunit alpha-2	CG11585 - cg11585 gene product from transcript cg11585-rb	CG3502 - cg3502 gene product from transcript cg3502-rb	yl - yolkless	HP6 - heterochromatin protein 6	ine - inebriated	betaNACtes1 - cg13402 gene product from transcript cg13402-ra	Prosbeta5R - proteasome beta5r subunit	CG3355 - cg3355 gene product from transcript cg3355-rb	CG9863 - cg9863 gene product from transcript cg9863-rb	CG15635 - cg15635 gene product from transcript cg15635-rb	ord - orientation disruptor	yip3 - yippee interacting protein 3	CG12782 - cg12782 gene product from transcript cg12782-ra	RpL22-like - ribosomal protein l22-like	betaNACtes4 - cg18313 gene product from transcript cg18313-ra	LS2 - large subunit 2	betaNACtes2 - cg18157 gene product from transcript cg18157-ra	beat-IIIc - cg15138 gene product from transcript cg15138-ra	dpr8 - cg32600 gene product from transcript cg32600-ra	CG6380 - cg6380 gene product from transcript cg6380-ra	Muc12Ea - mucin 12ea	CG12620 - cg12620 gene product from transcript cg12620-rb	Klp59D - cg12192 gene product from transcript cg12192-ra	CG9400 - cg9400 gene product from transcript cg9400-rb	CG3215 - cg3215 gene product from transcript cg3215-ra	RpL37b - ribosomal protein l37b	Klp59C - cg3219 gene product from transcript cg3219-ra	CG9877 - cg9877 gene product from transcript cg9877-ra	CG15841 - cg15841 gene product from transcript cg15841-ra	CG31007 - cg31007 gene product from transcript cg31007-ra	CG11666 - cg11666 gene product from transcript cg11666-ra
	GO:0007606	sensory perception of chemical stimulus	1.33e-05	0.0039	1.93 (5624,224,559,43)	Or35a - odorant receptor 35a	gk - geko	Obp57d - odorant-binding protein 57d	Obp57e - odorant-binding protein 57e	Obp57a - odorant-binding protein 57a	Obp57b - odorant-binding protein 57b	Or92a - odorant receptor 92a	Or23a - odorant receptor 23a	Gr23a - gustatory receptor 23a	Or83c - odorant receptor 83c	dpr11 - cg33202 gene product from transcript cg33202-rc	dpr15 - cg10095 gene product from transcript cg10095-ra	Gr59d - gustatory receptor 59d	Obp84a - odorant-binding protein 84a	Obp46a - odorant-binding protein 46a	Gr58a - gustatory receptor 58a	CheB53b - chemosensory protein b 53b	CheA7a - chemosensory protein a 7a	CheB53a - chemosensory protein b 53a	Gr47a - gustatory receptor 47a	Obp57c - odorant-binding protein 57c	dpr17 - cg31361 gene product from transcript cg31361-ra	CheA75a - chemosensory protein a 75a	Gr59c - gustatory receptor 59c	Or19b - odorant receptor 19b	dpr8 - cg32600 gene product from transcript cg32600-ra	Ir11a - ionotropic receptor 11a	Obp83ef - odorant-binding protein 83ef	Or98a - odorant receptor 98a	Obp83cd - odorant-binding protein 83cd	Gr58c - gustatory receptor 58c	Gr58b - gustatory receptor 58b	Obp83g - odorant-binding protein 83g	Or19a - odorant receptor 19a	dpr10 - cg32057 gene product from transcript cg32057-rb	Gr77a - gustatory receptor 77a	dpr6 - cg14162 gene product from transcript cg14162-re	Gr92a - gustatory receptor 92a	Gr36a - gustatory receptor 36a	Gr36b - gustatory receptor 36b	Gr36c - gustatory receptor 36c	Gr59a - gustatory receptor 59a	Gr59b - gustatory receptor 59b
	GO:0050790	regulation of catalytic activity	1.65e-05	0.00447	2.85 (5624,67,559,19)	CG6380 - cg6380 gene product from transcript cg6380-ra	CG12620 - cg12620 gene product from transcript cg12620-rb	Ste:CG33245 - cg33245 gene product from transcript cg33245-rb	Ste:CG33237 - cg33237 gene product from transcript cg33237-rb	Spn100A - serpin 100a	Ste:CG33246 - cg33246 gene product from transcript cg33246-rb	Ste:CG33236 - cg33236 gene product from transcript cg33236-rb	NPFR1 - neuropeptide f receptor	Ste:CG33244 - cg33244 gene product from transcript cg33244-rb	kek1 - kekkon-1	Ste:CG33241 - cg33241 gene product from transcript cg33241-rb	Ste:CG33240 - cg33240 gene product from transcript cg33240-rb	Ste:CG33243 - cg33243 gene product from transcript cg33243-rb	Ste:CG33242 - cg33242 gene product from transcript cg33242-rb	amn - amnesiac	Ste:CG33247 - cg33247 gene product from transcript cg33247-rb	Ste:CG33239 - cg33239 gene product from transcript cg33239-rb	W - wrinkled	Ste:CG33238 - cg33238 gene product from transcript cg33238-rb
	GO:0065009	regulation of molecular function	7.35e-05	0.0186	2.52 (5624,80,559,20)	CG6380 - cg6380 gene product from transcript cg6380-ra	fd19B - forkhead domain 19b	Ste:CG33245 - cg33245 gene product from transcript cg33245-rb	CG12620 - cg12620 gene product from transcript cg12620-rb	Ste:CG33237 - cg33237 gene product from transcript cg33237-rb	Spn100A - serpin 100a	Ste:CG33246 - cg33246 gene product from transcript cg33246-rb	Ste:CG33236 - cg33236 gene product from transcript cg33236-rb	NPFR1 - neuropeptide f receptor	Ste:CG33244 - cg33244 gene product from transcript cg33244-rb	kek1 - kekkon-1	Ste:CG33241 - cg33241 gene product from transcript cg33241-rb	Ste:CG33240 - cg33240 gene product from transcript cg33240-rb	Ste:CG33243 - cg33243 gene product from transcript cg33243-rb	Ste:CG33242 - cg33242 gene product from transcript cg33242-rb	amn - amnesiac	Ste:CG33247 - cg33247 gene product from transcript cg33247-rb	Ste:CG33239 - cg33239 gene product from transcript cg33239-rb	W - wrinkled	Ste:CG33238 - cg33238 gene product from transcript cg33238-rb
	GO:0050877	neurological system process	0.000105	0.0248	1.69 (5624,297,559,50)	Obp57e - odorant-binding protein 57e	Or23a - odorant receptor 23a	Gr23a - gustatory receptor 23a	Or83c - odorant receptor 83c	ine - inebriated	dpr15 - cg10095 gene product from transcript cg10095-ra	Obp46a - odorant-binding protein 46a	Obp84a - odorant-binding protein 84a	CheA7a - chemosensory protein a 7a	Gr47a - gustatory receptor 47a	dpr17 - cg31361 gene product from transcript cg31361-ra	CheA75a - chemosensory protein a 75a	amn - amnesiac	Gr59c - gustatory receptor 59c	Or19b - odorant receptor 19b	dpr8 - cg32600 gene product from transcript cg32600-ra	Obp83ef - odorant-binding protein 83ef	Obp83cd - odorant-binding protein 83cd	CanA1 - calcineurin a1	Gr58c - gustatory receptor 58c	Gr58b - gustatory receptor 58b	Obp83g - odorant-binding protein 83g	Gr77a - gustatory receptor 77a	dpr10 - cg32057 gene product from transcript cg32057-rb	Gr92a - gustatory receptor 92a	Gr36a - gustatory receptor 36a	Gr36b - gustatory receptor 36b	Rh3 - rhodopsin 3	Gr36c - gustatory receptor 36c	Gr59a - gustatory receptor 59a	Gr59b - gustatory receptor 59b	Or35a - odorant receptor 35a	gk - geko	Obp57d - odorant-binding protein 57d	Obp57a - odorant-binding protein 57a	Obp57b - odorant-binding protein 57b	Or92a - odorant receptor 92a	5-HT1A - serotonin receptor 1a	dpr11 - cg33202 gene product from transcript cg33202-rc	Gr59d - gustatory receptor 59d	Gr58a - gustatory receptor 58a	CheB53b - chemosensory protein b 53b	Obp57c - odorant-binding protein 57c	CheB53a - chemosensory protein b 53a
	GO:0007600	sensory perception	0.000169	0.0378	1.73 (5624,256,559,44)	gk - geko	Or35a - odorant receptor 35a	Obp57d - odorant-binding protein 57d	Obp57e - odorant-binding protein 57e	Obp57a - odorant-binding protein 57a	Obp57b - odorant-binding protein 57b	Or92a - odorant receptor 92a	Or23a - odorant receptor 23a	Gr23a - gustatory receptor 23a	Or83c - odorant receptor 83c	dpr11 - cg33202 gene product from transcript cg33202-rc	dpr15 - cg10095 gene product from transcript cg10095-ra	Gr59d - gustatory receptor 59d	Obp84a - odorant-binding protein 84a	Obp46a - odorant-binding protein 46a	Gr58a - gustatory receptor 58a	CheB53b - chemosensory protein b 53b	CheA7a - chemosensory protein a 7a	CheB53a - chemosensory protein b 53a	Gr47a - gustatory receptor 47a	Obp57c - odorant-binding protein 57c	dpr17 - cg31361 gene product from transcript cg31361-ra	CheA75a - chemosensory protein a 75a	Gr59c - gustatory receptor 59c	Or19b - odorant receptor 19b	dpr8 - cg32600 gene product from transcript cg32600-ra	Ir11a - ionotropic receptor 11a	Obp83ef - odorant-binding protein 83ef	Or98a - odorant receptor 98a	Obp83cd - odorant-binding protein 83cd	Gr58c - gustatory receptor 58c	Gr58b - gustatory receptor 58b	Obp83g - odorant-binding protein 83g	Or19a - odorant receptor 19a	Gr77a - gustatory receptor 77a	dpr10 - cg32057 gene product from transcript cg32057-rb	dpr6 - cg14162 gene product from transcript cg14162-re	Gr92a - gustatory receptor 92a	Gr36a - gustatory receptor 36a	Gr36b - gustatory receptor 36b	Gr36c - gustatory receptor 36c	Rh3 - rhodopsin 3	Gr59a - gustatory receptor 59a	Gr59b - gustatory receptor 59b
	GO:0032268	regulation of cellular protein metabolic process	0.000171	0.036	2.59 (5624,66,559,17)	Tollo - cg6890 gene product from transcript cg6890-ra	Ste:CG33245 - cg33245 gene product from transcript cg33245-rb	Ste:CG33237 - cg33237 gene product from transcript cg33237-rb	Ste:CG33246 - cg33246 gene product from transcript cg33246-rb	Ste:CG33236 - cg33236 gene product from transcript cg33236-rb	bru-3 - bruno-3	Ste:CG33244 - cg33244 gene product from transcript cg33244-rb	kek1 - kekkon-1	rpr - reaper	Ste:CG33241 - cg33241 gene product from transcript cg33241-rb	Ste:CG33240 - cg33240 gene product from transcript cg33240-rb	Ste:CG33243 - cg33243 gene product from transcript cg33243-rb	Ste:CG33242 - cg33242 gene product from transcript cg33242-rb	sna - snail	Ste:CG33247 - cg33247 gene product from transcript cg33247-rb	Ste:CG33239 - cg33239 gene product from transcript cg33239-rb	Ste:CG33238 - cg33238 gene product from transcript cg33238-rb
	GO:0003008	system process	0.000226	0.0451	1.63 (5624,314,559,51)	Obp57e - odorant-binding protein 57e	Or23a - odorant receptor 23a	Gr23a - gustatory receptor 23a	Or83c - odorant receptor 83c	ine - inebriated	dpr15 - cg10095 gene product from transcript cg10095-ra	Obp46a - odorant-binding protein 46a	Obp84a - odorant-binding protein 84a	CheA7a - chemosensory protein a 7a	Gr47a - gustatory receptor 47a	dpr17 - cg31361 gene product from transcript cg31361-ra	CheA75a - chemosensory protein a 75a	amn - amnesiac	Gr59c - gustatory receptor 59c	Or19b - odorant receptor 19b	dpr8 - cg32600 gene product from transcript cg32600-ra	Obp83ef - odorant-binding protein 83ef	Obp83cd - odorant-binding protein 83cd	CanA1 - calcineurin a1	Gr58c - gustatory receptor 58c	Gr58b - gustatory receptor 58b	Obp83g - odorant-binding protein 83g	dpr10 - cg32057 gene product from transcript cg32057-rb	Gr77a - gustatory receptor 77a	Gr92a - gustatory receptor 92a	Gr36a - gustatory receptor 36a	Gr36b - gustatory receptor 36b	Rh3 - rhodopsin 3	Gr36c - gustatory receptor 36c	Gr59a - gustatory receptor 59a	Gr59b - gustatory receptor 59b	Or35a - odorant receptor 35a	gk - geko	Obp57d - odorant-binding protein 57d	Obp57a - odorant-binding protein 57a	Obp57b - odorant-binding protein 57b	Or92a - odorant receptor 92a	5-HT1A - serotonin receptor 1a	dpr11 - cg33202 gene product from transcript cg33202-rc	Npc1b - niemann-pick type c-1b	Gr59d - gustatory receptor 59d	Gr58a - gustatory receptor 58a	CheB53b - chemosensory protein b 53b	Obp57c - odorant-binding protein 57c
	GO:0048609	multicellular organismal reproductive process	0.000313	0.0594	1.87 (5624,172,559,32)	fne - found in neurons	hec - hector	Ste:CG33237 - cg33237 gene product from transcript cg33237-rb	Ste:CG33236 - cg33236 gene product from transcript cg33236-rb	Taf12L - tbp-associated factor 30kd subunit alpha-2	Ste12DOR - stellate 12d orphon	yl - yolkless	nht - no hitter	Gld - glucose dehydrogenase	Ste:CG33244 - cg33244 gene product from transcript cg33244-rb	spag4 - sperm-associated antigen 4	ord - orientation disruptor	Ste:CG33241 - cg33241 gene product from transcript cg33241-rb	Ste:CG33243 - cg33243 gene product from transcript cg33243-rb	Mst84Db - male-specific rna 84db	amn - amnesiac	Mst84Dc - male-specific rna 84dc	Ste:CG33247 - cg33247 gene product from transcript cg33247-rb	Mst84Dd - male-specific rna 84dd	Ste:CG33239 - cg33239 gene product from transcript cg33239-rb	Ste:CG33238 - cg33238 gene product from transcript cg33238-rb	Mst84Da - male-specific rna 84da	Ir84a - ionotropic receptor 84a	RacGAP84C - cg2595 gene product from transcript cg2595-ra	Ste:CG33246 - cg33246 gene product from transcript cg33246-rb	comr - cookie monster	Acp70A - accessory gland peptide 70a	CG5017 - cg5017 gene product from transcript cg5017-ra	ACXA - cg17176 gene product from transcript cg17176-re	ACXB - cg17174 gene product from transcript cg17174-ra	kek1 - kekkon-1	ACXC - cg5983 gene product from transcript cg5983-rb
	GO term	Description	P-value	FDR q-value	Enrichment (N, B, n, b)	Genes
Function	GO:0019207	kinase regulator activity	4.35e-10	6.1e-07	7.27 (5624,18,559,13)	Ste:CG33245 - cg33245 gene product from transcript cg33245-rb	Ste:CG33237 - cg33237 gene product from transcript cg33237-rb	Ste:CG33246 - cg33246 gene product from transcript cg33246-rb	Ste:CG33236 - cg33236 gene product from transcript cg33236-rb	Ste12DOR - stellate 12d orphon	Ste:CG33244 - cg33244 gene product from transcript cg33244-rb	Ste:CG33241 - cg33241 gene product from transcript cg33241-rb	Ste:CG33240 - cg33240 gene product from transcript cg33240-rb	Ste:CG33243 - cg33243 gene product from transcript cg33243-rb	Ste:CG33242 - cg33242 gene product from transcript cg33242-rb	Ste:CG33247 - cg33247 gene product from transcript cg33247-rb	Ste:CG33239 - cg33239 gene product from transcript cg33239-rb	Ste:CG33238 - cg33238 gene product from transcript cg33238-rb
	GO:0019887	protein kinase regulator activity	4.35e-10	3.05e-07	7.27 (5624,18,559,13)	Ste:CG33245 - cg33245 gene product from transcript cg33245-rb	Ste:CG33237 - cg33237 gene product from transcript cg33237-rb	Ste:CG33246 - cg33246 gene product from transcript cg33246-rb	Ste:CG33236 - cg33236 gene product from transcript cg33236-rb	Ste12DOR - stellate 12d orphon	Ste:CG33244 - cg33244 gene product from transcript cg33244-rb	Ste:CG33241 - cg33241 gene product from transcript cg33241-rb	Ste:CG33240 - cg33240 gene product from transcript cg33240-rb	Ste:CG33243 - cg33243 gene product from transcript cg33243-rb	Ste:CG33242 - cg33242 gene product from transcript cg33242-rb	Ste:CG33247 - cg33247 gene product from transcript cg33247-rb	Ste:CG33239 - cg33239 gene product from transcript cg33239-rb	Ste:CG33238 - cg33238 gene product from transcript cg33238-rb
	GO:0043177	organic acid binding	1.86e-05	0.0087	4.57 (5624,22,559,10)	CG18231 - cg18231 gene product from transcript cg18231-rb	CG18233 - cg18233 gene product from transcript cg18233-rb	Ir84a - ionotropic receptor 84a	CG4174 - cg4174 gene product from transcript cg4174-rb	PH4alphaPV - prolyl-4-hydroxylase-alpha pv	CG32201 - cg32201 gene product from transcript cg32201-rb	CG31013 - cg31013 gene product from transcript cg31013-ra	PH4alphaNE3 - prolyl-4-hydroxylase-alpha ne3	CG32199 - cg32199 gene product from transcript cg32199-rb	CG31016 - cg31016 gene product from transcript cg31016-rb
	GO:0031406	carboxylic acid binding	1.86e-05	0.00652	4.57 (5624,22,559,10)	CG18231 - cg18231 gene product from transcript cg18231-rb	CG18233 - cg18233 gene product from transcript cg18233-rb	Ir84a - ionotropic receptor 84a	CG4174 - cg4174 gene product from transcript cg4174-rb	PH4alphaPV - prolyl-4-hydroxylase-alpha pv	CG32201 - cg32201 gene product from transcript cg32201-rb	CG31013 - cg31013 gene product from transcript cg31013-ra	PH4alphaNE3 - prolyl-4-hydroxylase-alpha ne3	CG31016 - cg31016 gene product from transcript cg31016-rb	CG32199 - cg32199 gene product from transcript cg32199-rb
	GO:0004656	procollagen-proline 4-dioxygenase activity	4.69e-05	0.0132	4.19 (5624,24,559,10)	CG18231 - cg18231 gene product from transcript cg18231-rb	CG18233 - cg18233 gene product from transcript cg18233-rb	CG4174 - cg4174 gene product from transcript cg4174-rb	PH4alphaPV - prolyl-4-hydroxylase-alpha pv	CG31021 - cg31021 gene product from transcript cg31021-rb	CG32201 - cg32201 gene product from transcript cg32201-rb	CG31013 - cg31013 gene product from transcript cg31013-ra	PH4alphaNE3 - prolyl-4-hydroxylase-alpha ne3	CG32199 - cg32199 gene product from transcript cg32199-rb	CG31016 - cg31016 gene product from transcript cg31016-rb
	GO:0016702	oxidoreductase activity, acting on single donors with incorporation of molecular oxygen, incorporation of two atoms of oxygen	4.69e-05	0.011	4.19 (5624,24,559,10)	CG18231 - cg18231 gene product from transcript cg18231-rb	CG18233 - cg18233 gene product from transcript cg18233-rb	CG4174 - cg4174 gene product from transcript cg4174-rb	PH4alphaPV - prolyl-4-hydroxylase-alpha pv	CG31021 - cg31021 gene product from transcript cg31021-rb	CG32201 - cg32201 gene product from transcript cg32201-rb	CG31013 - cg31013 gene product from transcript cg31013-ra	PH4alphaNE3 - prolyl-4-hydroxylase-alpha ne3	CG32199 - cg32199 gene product from transcript cg32199-rb	CG31016 - cg31016 gene product from transcript cg31016-rb
	GO:0016701	oxidoreductase activity, acting on single donors with incorporation of molecular oxygen	4.69e-05	0.0094	4.19 (5624,24,559,10)	CG18231 - cg18231 gene product from transcript cg18231-rb	CG18233 - cg18233 gene product from transcript cg18233-rb	CG4174 - cg4174 gene product from transcript cg4174-rb	PH4alphaPV - prolyl-4-hydroxylase-alpha pv	CG31021 - cg31021 gene product from transcript cg31021-rb	CG32201 - cg32201 gene product from transcript cg32201-rb	CG31013 - cg31013 gene product from transcript cg31013-ra	PH4alphaNE3 - prolyl-4-hydroxylase-alpha ne3	CG31016 - cg31016 gene product from transcript cg31016-rb	CG32199 - cg32199 gene product from transcript cg32199-rb
	GO:0031545	peptidyl-proline 4-dioxygenase activity	4.69e-05	0.00822	4.19 (5624,24,559,10)	CG18231 - cg18231 gene product from transcript cg18231-rb	CG18233 - cg18233 gene product from transcript cg18233-rb	CG4174 - cg4174 gene product from transcript cg4174-rb	PH4alphaPV - prolyl-4-hydroxylase-alpha pv	CG31021 - cg31021 gene product from transcript cg31021-rb	CG32201 - cg32201 gene product from transcript cg32201-rb	CG31013 - cg31013 gene product from transcript cg31013-ra	PH4alphaNE3 - prolyl-4-hydroxylase-alpha ne3	CG31016 - cg31016 gene product from transcript cg31016-rb	CG32199 - cg32199 gene product from transcript cg32199-rb
	GO:0031543	peptidyl-proline dioxygenase activity	4.69e-05	0.00731	4.19 (5624,24,559,10)	CG18231 - cg18231 gene product from transcript cg18231-rb	CG18233 - cg18233 gene product from transcript cg18233-rb	CG4174 - cg4174 gene product from transcript cg4174-rb	PH4alphaPV - prolyl-4-hydroxylase-alpha pv	CG31021 - cg31021 gene product from transcript cg31021-rb	CG32201 - cg32201 gene product from transcript cg32201-rb	CG31013 - cg31013 gene product from transcript cg31013-ra	PH4alphaNE3 - prolyl-4-hydroxylase-alpha ne3	CG32199 - cg32199 gene product from transcript cg32199-rb	CG31016 - cg31016 gene product from transcript cg31016-rb
	GO:0019798	procollagen-proline dioxygenase activity	4.69e-05	0.00658	4.19 (5624,24,559,10)	CG18231 - cg18231 gene product from transcript cg18231-rb	CG18233 - cg18233 gene product from transcript cg18233-rb	CG4174 - cg4174 gene product from transcript cg4174-rb	PH4alphaPV - prolyl-4-hydroxylase-alpha pv	CG31021 - cg31021 gene product from transcript cg31021-rb	CG32201 - cg32201 gene product from transcript cg32201-rb	CG31013 - cg31013 gene product from transcript cg31013-ra	PH4alphaNE3 - prolyl-4-hydroxylase-alpha ne3	CG31016 - cg31016 gene product from transcript cg31016-rb	CG32199 - cg32199 gene product from transcript cg32199-rb
	GO:0031418	L-ascorbic acid binding	5.46e-05	0.00697	4.53 (5624,20,559,9)	CG18231 - cg18231 gene product from transcript cg18231-rb	CG18233 - cg18233 gene product from transcript cg18233-rb	CG4174 - cg4174 gene product from transcript cg4174-rb	PH4alphaPV - prolyl-4-hydroxylase-alpha pv	CG32201 - cg32201 gene product from transcript cg32201-rb	CG31013 - cg31013 gene product from transcript cg31013-ra	PH4alphaNE3 - prolyl-4-hydroxylase-alpha ne3	CG32199 - cg32199 gene product from transcript cg32199-rb	CG31016 - cg31016 gene product from transcript cg31016-rb
	GO:0008195	phosphatidate phosphatase activity	0.000169	0.0197	7.19 (5624,7,559,5)	laza - lazaro	CG11426 - cg11426 gene product from transcript cg11426-ra	CG11425 - cg11425 gene product from transcript cg11425-ra	CG11438 - cg11438 gene product from transcript cg11438-ra	CG11437 - cg11437 gene product from transcript cg11437-ra
	GO:0016706	oxidoreductase activity, acting on paired donors, with incorporation or reduction of molecular oxygen, 2-oxoglutarate as one donor, and incorporation of one atom each of oxygen into both donors	0.000414	0.0447	3.35 (5624,30,559,10)	CG18231 - cg18231 gene product from transcript cg18231-rb	CG18233 - cg18233 gene product from transcript cg18233-rb	CG4174 - cg4174 gene product from transcript cg4174-rb	PH4alphaPV - prolyl-4-hydroxylase-alpha pv	CG31021 - cg31021 gene product from transcript cg31021-rb	CG32201 - cg32201 gene product from transcript cg32201-rb	CG31013 - cg31013 gene product from transcript cg31013-ra	PH4alphaNE3 - prolyl-4-hydroxylase-alpha ne3	CG32199 - cg32199 gene product from transcript cg32199-rb	CG31016 - cg31016 gene product from transcript cg31016-rb
	GO:0051213	dioxygenase activity	0.000414	0.0415	3.35 (5624,30,559,10)	CG18231 - cg18231 gene product from transcript cg18231-rb	CG18233 - cg18233 gene product from transcript cg18233-rb	CG4174 - cg4174 gene product from transcript cg4174-rb	PH4alphaPV - prolyl-4-hydroxylase-alpha pv	CG31021 - cg31021 gene product from transcript cg31021-rb	CG32201 - cg32201 gene product from transcript cg32201-rb	CG31013 - cg31013 gene product from transcript cg31013-ra	PH4alphaNE3 - prolyl-4-hydroxylase-alpha ne3	CG32199 - cg32199 gene product from transcript cg32199-rb	CG31016 - cg31016 gene product from transcript cg31016-rb
	GO:0004470	malic enzyme activity	0.000977	0.0914	10.06 (5624,3,559,3)	Menl-1 - malic enzyme like-1	CG7848 - cg7848 gene product from transcript cg7848-ra	Menl-2 - malic enzyme like-2
	GO:0004473	malate dehydrogenase (decarboxylating) (NADP+) activity	0.000977	0.0857	10.06 (5624,3,559,3)	Menl-1 - malic enzyme like-1	CG7848 - cg7848 gene product from transcript cg7848-ra	Menl-2 - malic enzyme like-2
	GO:0004471	malate dehydrogenase (decarboxylating) (NAD+) activity	0.000977	0.0807	10.06 (5624,3,559,3)	Menl-1 - malic enzyme like-1	CG7848 - cg7848 gene product from transcript cg7848-ra	Menl-2 - malic enzyme like-2
	GO:0015367	oxoglutarate:malate antiporter activity	0.000977	0.0762	10.06 (5624,3,559,3)	CG18418 - cg18418 gene product from transcript cg18418-ra	CG7514 - cg7514 gene product from transcript cg7514-ra	Dic2 - dicarboxylate carrier 2
	GO:0016801	hydrolase activity, acting on ether bonds	0.000977	0.0722	10.06 (5624,3,559,3)	Jheh1 - juvenile hormone epoxide hydrolase 1	Jheh3 - juvenile hormone epoxide hydrolase 3	Ahcy89E - adenosylhomocysteinase 89e
	GO:0015140	malate transmembrane transporter activity	0.000977	0.0686	10.06 (5624,3,559,3)	CG18418 - cg18418 gene product from transcript cg18418-ra	CG7514 - cg7514 gene product from transcript cg7514-ra	Dic2 - dicarboxylate carrier 2
	GO term	Description	P-value	FDR q-value	Enrichment (N, B, n, b)	Genes
Component	GO:0005956	protein kinase CK2 complex	7.07e-12	4.15e-09	8.72 (5624,15,559,13)	Ste:CG33245 - cg33245 gene product from transcript cg33245-rb	Ste:CG33237 - cg33237 gene product from transcript cg33237-rb	Ste:CG33246 - cg33246 gene product from transcript cg33246-rb	Ste:CG33236 - cg33236 gene product from transcript cg33236-rb	Ste12DOR - stellate 12d orphon	Ste:CG33244 - cg33244 gene product from transcript cg33244-rb	Ste:CG33241 - cg33241 gene product from transcript cg33241-rb	Ste:CG33240 - cg33240 gene product from transcript cg33240-rb	Ste:CG33243 - cg33243 gene product from transcript cg33243-rb	Ste:CG33242 - cg33242 gene product from transcript cg33242-rb	Ste:CG33247 - cg33247 gene product from transcript cg33247-rb	Ste:CG33239 - cg33239 gene product from transcript cg33239-rb	Ste:CG33238 - cg33238 gene product from transcript cg33238-rb
	GO:0005887	integral component of plasma membrane	3.79e-10	1.11e-07	3.04 (5624,119,559,36)	Osi16 - osiris 16	star1 - allatostatin c receptor 1	5-HT1A - serotonin receptor 1a	D2R - dopamine 2-like receptor	CG31741 - cg31741 gene product from transcript cg31741-ra	CadN - cadherin-n	kek2 - kekkon-2	5-HT1B - serotonin receptor 1b	CG31358 - cg31358 gene product from transcript cg31358-ra	Osi2 - osiris 2	Osi4 - osiris 4	ninaD - neither inactivation nor afterpotential d	Osi3 - osiris 3	Osi6 - osiris 6	Osi5 - osiris 5	Osi8 - osiris 8	Osi7 - osiris 7	Osi1 - osiris 1	NPFR1 - neuropeptide f receptor	Osi15 - osiris 15	Osi17 - osiris 17	Osi18 - osiris 18	Nlg1 - neuroligin 1	Osi19 - osiris 19	Osi20 - osiris 20	beat-Ib - beaten path ib	kek1 - kekkon-1	beat-Ic - beaten path ic	Osi9 - osiris 9	Osi10 - osiris 10	Osi11 - osiris 11	Proc-R - proctolin receptor	Osi12 - osiris 12	Osi13 - osiris 13	Osi14 - osiris 14	CG34139 - cg34139 gene product from transcript cg34139-rd
829 UR(B) genes do not have human homologs
7749 FlyBase Genes 5.12 located on chromosomes X, 2 and 3 do not have human homologs
Only 5624 of these genes are associated with a GO term
The GOrilla database was last updated on May 10, 2014
'P-value' is the enrichment p-value computed according to the mHG or HG model. This p-value is not corrected for multiple testing of 876 GO terms.
'FDR q-value' is the correction of the above p-value for multiple testing using the Benjamini and Hochberg (1995) method.
Namely, for the ith term (ranked according to p-value) the FDR q-value is (p-value * number of GO terms) / i.
Enrichment (N, B, n, b) is defined as follows:
N - is the total number of genes
B - is the total number of genes associated with a specific GO term
n - is the number of genes in the top of the user's input list or in the target set when appropriate
b - is the number of genes in the intersection
Enrichment = (b/n) / (B/N)
[truncated: 206 more columns]

## Sheet: GO analysis II
	GO analysis of UR(B) genes with mosquito homologs agains all Drosophila genes with mosquito homologs
	GO term	Description	P-value	FDR q-value	Enrichment (N, B, n, b)	Genes
Pprocess	GO:0007157	heterophilic cell-cell adhesion	7.7e-05	0.426	6.28 (8979,24,417,7)	beat-IIIc - cg15138 gene product from transcript cg15138-ra	beat-Va - cg10134 gene product from transcript cg10134-rc	beat-Vc - cg14390 gene product from transcript cg14390-ra	beat-Ib - beaten path ib	beat-IIIb - cg33179 gene product from transcript cg33179-rc	beat-Ic - beaten path ic	beat-Vb - cg31298 gene product from transcript cg31298-rb
	GO:0006719	juvenile hormone catabolic process	9.95e-05	0.275	21.53 (8979,3,417,3)	Jheh2 - juvenile hormone epoxide hydrolase 2	Jheh3 - juvenile hormone epoxide hydrolase 3	Jheh1 - juvenile hormone epoxide hydrolase 1	GO:0008300	Jheh2 - juvenile hormone epoxide hydrolase 2	Jheh1 - juvenile hormone epoxide hydrolase 1	Jheh3 - juvenile hormone epoxide hydrolase 3
	GO:0016107	sesquiterpenoid catabolic process	9.95e-05	0.137	21.53 (8979,3,417,3)	Jheh2 - juvenile hormone epoxide hydrolase 2	Jheh1 - juvenile hormone epoxide hydrolase 1	Jheh3 - juvenile hormone epoxide hydrolase 3	GO:0016115	Jheh2 - juvenile hormone epoxide hydrolase 2	Jheh3 - juvenile hormone epoxide hydrolase 3	Jheh1 - juvenile hormone epoxide hydrolase 1
	GO:0007155	cell adhesion	0.000111	0.103	2.47 (8979,183,417,21)	beat-IIIc - cg15138 gene product from transcript cg15138-ra	ninaD - neither inactivation nor afterpotential d	how - held out wings	Ten-m - tenascin major	CycE - cyclin e	trn - tartan	caps - capricious	CG34380 - cg34380 gene product from transcript cg34380-rd	beat-Va - cg10134 gene product from transcript cg10134-rc	beat-Vc - cg14390 gene product from transcript cg14390-ra	beat-Ib - beaten path ib	Con - connectin	CG31741 - cg31741 gene product from transcript cg31741-ra	Ndg - nidogen/entactin	CadN - cadherin-n	lox2 - lysyl oxidase-like 2	beat-IIIb - cg33179 gene product from transcript cg33179-rc	beat-Ic - beaten path ic	Ddr - discoidin domain receptor	CG9095 - cg9095 gene product from transcript cg9095-ra	beat-Vb - cg31298 gene product from transcript cg31298-rb
	GO:0098609	cell-cell adhesion	0.000115	0.0905	4.14 (8979,52,417,10)	beat-IIIc - cg15138 gene product from transcript cg15138-ra	beat-Va - cg10134 gene product from transcript cg10134-rc	beat-Vc - cg14390 gene product from transcript cg14390-ra	beat-Ib - beaten path ib	Con - connectin	beat-Ic - beaten path ic	CadN - cadherin-n	beat-IIIb - cg33179 gene product from transcript cg33179-rc	caps - capricious	beat-Vb - cg31298 gene product from transcript cg31298-rb
	GO:0022610	biological adhesion	0.000141	0.0971	2.43 (8979,186,417,21)	beat-IIIc - cg15138 gene product from transcript cg15138-ra	ninaD - neither inactivation nor afterpotential d	how - held out wings	Ten-m - tenascin major	CycE - cyclin e	trn - tartan	caps - capricious	CG34380 - cg34380 gene product from transcript cg34380-rd	beat-Va - cg10134 gene product from transcript cg10134-rc	beat-Vc - cg14390 gene product from transcript cg14390-ra	beat-Ib - beaten path ib	Con - connectin	CG31741 - cg31741 gene product from transcript cg31741-ra	Ndg - nidogen/entactin	lox2 - lysyl oxidase-like 2	CadN - cadherin-n	beat-IIIb - cg33179 gene product from transcript cg33179-rc	beat-Ic - beaten path ic	CG9095 - cg9095 gene product from transcript cg9095-ra	Ddr - discoidin domain receptor	beat-Vb - cg31298 gene product from transcript cg31298-rb
	GO:0006714	sesquiterpenoid metabolic process	0.000384	0.236	16.15 (8979,4,417,3)	Jheh2 - juvenile hormone epoxide hydrolase 2	Jheh3 - juvenile hormone epoxide hydrolase 3	Jheh1 - juvenile hormone epoxide hydrolase 1
	GO:0006716	juvenile hormone metabolic process	0.000384	0.212	16.15 (8979,4,417,3)	Jheh2 - juvenile hormone epoxide hydrolase 2	Jheh1 - juvenile hormone epoxide hydrolase 1	Jheh3 - juvenile hormone epoxide hydrolase 3
	GO:0042447	hormone catabolic process	0.000384	0.193	16.15 (8979,4,417,3)	Jheh2 - juvenile hormone epoxide hydrolase 2	Jheh1 - juvenile hormone epoxide hydrolase 1	Jheh3 - juvenile hormone epoxide hydrolase 3
	GO:0018126	protein hydroxylation	0.00043	0.198	7.18 (8979,15,417,5)	CG4174 - cg4174 gene product from transcript cg4174-rb	PH4alphaPV - prolyl-4-hydroxylase-alpha pv	CG32201 - cg32201 gene product from transcript cg32201-rb	CG31016 - cg31016 gene product from transcript cg31016-rb	CG32199 - cg32199 gene product from transcript cg32199-rb
	GO:0018401	peptidyl-proline hydroxylation to 4-hydroxy-L-proline	0.00043	0.183	7.18 (8979,15,417,5)	CG4174 - cg4174 gene product from transcript cg4174-rb	PH4alphaPV - prolyl-4-hydroxylase-alpha pv	CG32201 - cg32201 gene product from transcript cg32201-rb	CG31016 - cg31016 gene product from transcript cg31016-rb	CG32199 - cg32199 gene product from transcript cg32199-rb
	GO:0019471	4-hydroxyproline metabolic process	0.00043	0.17	7.18 (8979,15,417,5)	CG4174 - cg4174 gene product from transcript cg4174-rb	PH4alphaPV - prolyl-4-hydroxylase-alpha pv	CG32201 - cg32201 gene product from transcript cg32201-rb	CG31016 - cg31016 gene product from transcript cg31016-rb	CG32199 - cg32199 gene product from transcript cg32199-rb
	GO:0019511	peptidyl-proline hydroxylation	0.00043	0.158	7.18 (8979,15,417,5)	CG4174 - cg4174 gene product from transcript cg4174-rb	PH4alphaPV - prolyl-4-hydroxylase-alpha pv	CG32201 - cg32201 gene product from transcript cg32201-rb	CG31016 - cg31016 gene product from transcript cg31016-rb	CG32199 - cg32199 gene product from transcript cg32199-rb
	GO:0016200	synaptic target attraction	0.000927	0.32	12.92 (8979,5,417,3)	Ten-m - tenascin major	Con - connectin	Sema-2b - semaphorin-2b
	GO:0007210	serotonin receptor signaling pathway	0.000927	0.301	12.92 (8979,5,417,3)	5-HT1A - serotonin receptor 1a	5-HT7 - serotonin receptor 7	5-HT1B - serotonin receptor 1b
	GO term	Description	P-value	FDR q-value	Enrichment (N, B, n, b)	Genes
Function	GO:0051213	dioxygenase activity	4.62e-05	0.00862	4.58 (8979,47,417,10)	CG18231 - cg18231 gene product from transcript cg18231-rb	CG4335 - cg4335 gene product from transcript cg4335-ra	CG4174 - cg4174 gene product from transcript cg4174-rb	PH4alphaPV - prolyl-4-hydroxylase-alpha pv	CG31021 - cg31021 gene product from transcript cg31021-rb	CG32201 - cg32201 gene product from transcript cg32201-rb	CG31013 - cg31013 gene product from transcript cg31013-ra	PH4alphaNE3 - prolyl-4-hydroxylase-alpha ne3	CG32199 - cg32199 gene product from transcript cg32199-rb	CG31016 - cg31016 gene product from transcript cg31016-rb
	GO:0008096	juvenile hormone epoxide hydrolase activity	9.95e-05	0.0172	21.53 (8979,3,417,3)	Jheh2 - juvenile hormone epoxide hydrolase 2	Jheh3 - juvenile hormone epoxide hydrolase 3	Jheh1 - juvenile hormone epoxide hydrolase 1
	GO:0033961	cis-stilbene-oxide hydrolase activity	9.95e-05	0.0161	21.53 (8979,3,417,3)	Jheh2 - juvenile hormone epoxide hydrolase 2	Jheh3 - juvenile hormone epoxide hydrolase 3	Jheh1 - juvenile hormone epoxide hydrolase 1
	GO:0019842	vitamin binding	0.000127	0.0193	4.51 (8979,43,417,9)	CG4335 - cg4335 gene product from transcript cg4335-ra	CG18231 - cg18231 gene product from transcript cg18231-rb	CG4174 - cg4174 gene product from transcript cg4174-rb	PH4alphaPV - prolyl-4-hydroxylase-alpha pv	CG32201 - cg32201 gene product from transcript cg32201-rb	CG31013 - cg31013 gene product from transcript cg31013-ra	PH4alphaNE3 - prolyl-4-hydroxylase-alpha ne3	CG31016 - cg31016 gene product from transcript cg31016-rb	CG32199 - cg32199 gene product from transcript cg32199-rb
	GO:0004806	triglyceride lipase activity	0.000175	0.025	5.58 (8979,27,417,7)	CG7329 - cg7329 gene product from transcript cg7329-rb	CG6431 - cg6431 gene product from transcript cg6431-rc	Lip1 - lipase 1	Lip4 - lipase 4	CG31871 - cg31871 gene product from transcript cg31871-ra	Lip2 - lipase 2	CG31872 - cg31872 gene product from transcript cg31872-ra
	GO:0004872	receptor activity	0.000182	0.0246	1.99 (8979,335,417,31)	knrl - knirps-like	hec - hector	star1 - allatostatin c receptor 1	AlCR2 - allatostatin c receptor 2	shakB - shaking b	5-HT1A - serotonin receptor 1a	yl - yolkless	D2R - dopamine 2-like receptor	ine - inebriated	Npc1b - niemann-pick type c-1b	CG31741 - cg31741 gene product from transcript cg31741-ra	CadN - cadherin-n	lox2 - lysyl oxidase-like 2	LBR - lamin b receptor	5-HT1B - serotonin receptor 1b	Ddr - discoidin domain receptor	Tollo - cg6890 gene product from transcript cg6890-ra	MstProx - cg1149 gene product from transcript cg1149-ra	Ir84a - ionotropic receptor 84a	mun - munin	ninaD - neither inactivation nor afterpotential d	Lkr - leucokinin receptor	Sema-2a - cg4700 gene product from transcript cg4700-rc	5-HT7 - serotonin receptor 7	Ir64a - ionotropic receptor 64a	NPFR1 - neuropeptide f receptor	Nlg1 - neuroligin 1	CG34127 - cg34127 gene product from transcript cg34127-rc	Toll-6 - cg7250 gene product from transcript cg7250-rc	Rh3 - rhodopsin 3	CG34139 - cg34139 gene product from transcript cg34139-rd
	GO:0016801	hydrolase activity, acting on ether bonds	0.000277	0.0353	10.77 (8979,8,417,4)	Jheh2 - juvenile hormone epoxide hydrolase 2	Jheh3 - juvenile hormone epoxide hydrolase 3	Jheh1 - juvenile hormone epoxide hydrolase 1	Ahcy89E - adenosylhomocysteinase 89e
	GO:0004301	epoxide hydrolase activity	0.000384	0.0466	16.15 (8979,4,417,3)	Jheh2 - juvenile hormone epoxide hydrolase 2	Jheh1 - juvenile hormone epoxide hydrolase 1	Jheh3 - juvenile hormone epoxide hydrolase 3
	GO:0015367	oxoglutarate:malate antiporter activity	0.000384	0.0444	16.15 (8979,4,417,3)	CG18418 - cg18418 gene product from transcript cg18418-ra	CG7514 - cg7514 gene product from transcript cg7514-ra	Dic2 - dicarboxylate carrier 2
	GO:0030145	manganese ion binding	0.00082	0.0904	6.33 (8979,17,417,5)	S-Lap7 - sperm-leucylaminopeptidase 7	loopin-1 - cg4750 gene product from transcript cg4750-ra	S-Lap8 - sperm-leucylaminopeptidase 8	grsm - granny smith	S-Lap5 - sperm-leucylaminopeptidase 5
	GO:0004470	malic enzyme activity	0.000927	0.0978	12.92 (8979,5,417,3)	Menl-1 - malic enzyme like-1	CG7848 - cg7848 gene product from transcript cg7848-ra	Menl-2 - malic enzyme like-2
	GO:0004473	malate dehydrogenase (decarboxylating) (NADP+) activity	0.000927	0.0937	12.92 (8979,5,417,3)	Menl-1 - malic enzyme like-1	CG7848 - cg7848 gene product from transcript cg7848-ra	Menl-2 - malic enzyme like-2
	GO:0004471	malate dehydrogenase (decarboxylating) (NAD+) activity	0.000927	0.0899	12.92 (8979,5,417,3)	Menl-1 - malic enzyme like-1	CG7848 - cg7848 gene product from transcript cg7848-ra	Menl-2 - malic enzyme like-2
	GO:0004993	serotonin receptor activity	0.000927	0.0865	12.92 (8979,5,417,3)	5-HT1A - serotonin receptor 1a	5-HT7 - serotonin receptor 7	5-HT1B - serotonin receptor 1b
	GO:0016803	ether hydrolase activity	0.000927	0.0833	12.92 (8979,5,417,3)	Jheh2 - juvenile hormone epoxide hydrolase 2	Jheh1 - juvenile hormone epoxide hydrolase 1	Jheh3 - juvenile hormone epoxide hydrolase 3
	GO:0015140	malate transmembrane transporter activity	0.000927	0.0803	12.92 (8979,5,417,3)	CG18418 - cg18418 gene product from transcript cg18418-ra	CG7514 - cg7514 gene product from transcript cg7514-ra	Dic2 - dicarboxylate carrier 2
	GO:0042043	neurexin family protein binding	0.000927	0.0775	12.92 (8979,5,417,3)	Nlg1 - neuroligin 1	CG34127 - cg34127 gene product from transcript cg34127-rc	CG34139 - cg34139 gene product from transcript cg34139-rd
	GO term	Description	P-value	FDR q-value	Enrichment (N, B, n, b)	Genes
Component	GO:0005887	integral component of plasma membrane	3.64e-18	3.34e-15	4.96 (8979,178,417,41)	Osi16 - osiris 16	star1 - allatostatin c receptor 1	AlCR2 - allatostatin c receptor 2	5-HT1A - serotonin receptor 1a	D2R - dopamine 2-like receptor	CG31741 - cg31741 gene product from transcript cg31741-ra	CadN - cadherin-n	kek2 - kekkon-2	5-HT1B - serotonin receptor 1b	kek3 - kekkon-3	CG31358 - cg31358 gene product from transcript cg31358-ra	Osi2 - osiris 2	Osi4 - osiris 4	ninaD - neither inactivation nor afterpotential d	Osi3 - osiris 3	Ten-m - tenascin major	Osi6 - osiris 6	Osi5 - osiris 5	Osi8 - osiris 8	Osi7 - osiris 7	DAT - dopamine transporter	5-HT7 - serotonin receptor 7	Osi1 - osiris 1	NPFR1 - neuropeptide f receptor	Osi15 - osiris 15	Osi17 - osiris 17	Osi18 - osiris 18	Osi19 - osiris 19	Nlg1 - neuroligin 1	Osi20 - osiris 20	CG34127 - cg34127 gene product from transcript cg34127-rc	beat-Ib - beaten path ib	Osi9 - osiris 9	kek1 - kekkon-1	beat-Ic - beaten path ic	Osi10 - osiris 10	Osi11 - osiris 11	Osi12 - osiris 12	Osi14 - osiris 14	CG34139 - cg34139 gene product from transcript cg34139-rd	BicC - bicaudal c
	GO:0044459	plasma membrane part	1.82e-08	8.33e-06	2.36 (8979,438,417,48)	Osi16 - osiris 16	star1 - allatostatin c receptor 1	AlCR2 - allatostatin c receptor 2	5-HT1A - serotonin receptor 1a	D2R - dopamine 2-like receptor	Syt4 - synaptotagmin 4	CG31741 - cg31741 gene product from transcript cg31741-ra	CadN - cadherin-n	kek2 - kekkon-2	5-HT1B - serotonin receptor 1b	kek3 - kekkon-3	CG31358 - cg31358 gene product from transcript cg31358-ra	Osi2 - osiris 2	Ca-alpha1D - ca[2+]-channel protein alpha[[1]] subunit d	Ir84a - ionotropic receptor 84a	Osi4 - osiris 4	mun - munin	Ten-m - tenascin major	ninaD - neither inactivation nor afterpotential d	Osi3 - osiris 3	Osi6 - osiris 6	Osi5 - osiris 5	Syn2 - syntrophin-like 2	Osi8 - osiris 8	DAT - dopamine transporter	Osi7 - osiris 7	Lkr - leucokinin receptor	5-HT7 - serotonin receptor 7	Aph-4 - alkaline phosphatase 4	Osi1 - osiris 1	NPFR1 - neuropeptide f receptor	Osi15 - osiris 15	Osi17 - osiris 17	Osi18 - osiris 18	Osi19 - osiris 19	Nlg1 - neuroligin 1	Osi20 - osiris 20	CG34127 - cg34127 gene product from transcript cg34127-rc	beat-Ib - beaten path ib	kek1 - kekkon-1	Osi9 - osiris 9	beat-Ic - beaten path ic	Osi10 - osiris 10	Osi11 - osiris 11
	GO:0016021	integral component of membrane	2.06e-08	6.31e-06	1.86 (8979,928,417,80)	Osi16 - osiris 16	CG12355 - cg12355 gene product from transcript cg12355-rd	star1 - allatostatin c receptor 1	AlCR2 - allatostatin c receptor 2	ppk - pickpocket	D2R - dopamine 2-like receptor	Syt4 - synaptotagmin 4	ine - inebriated	Nep3 - neprilysin 3	CG14741 - cg14741 gene product from transcript cg14741-rc	CG31358 - cg31358 gene product from transcript cg31358-ra	Osi2 - osiris 2	MstProx - cg1149 gene product from transcript cg1149-ra	Osi4 - osiris 4	Ir84a - ionotropic receptor 84a	CG34369 - cg34369 gene product from transcript cg34369-ra	Ten-m - tenascin major	Osi3 - osiris 3	Osi6 - osiris 6	Osi5 - osiris 5	Osi8 - osiris 8	Osi7 - osiris 7	DAT - dopamine transporter	snky - sneaky	Ctr1C - copper transporter 1c	5-HT7 - serotonin receptor 7	Osi1 - osiris 1	NPFR1 - neuropeptide f receptor	CG9308 - cg9308 gene product from transcript cg9308-ra	Osi15 - osiris 15	ACXA - cg17176 gene product from transcript cg17176-re	Osi17 - osiris 17	ACXB - cg17174 gene product from transcript cg17174-ra	Osi18 - osiris 18	Osi19 - osiris 19	Nlg1 - neuroligin 1	Best3 - bestrophin 3	mol - moladietz	Osi20 - osiris 20	CG34127 - cg34127 gene product from transcript cg34127-rc	Best4 - bestrophin 4	ACXE - cg17178 gene product from transcript cg17178-rb	Toll-6 - cg7250 gene product from transcript cg7250-rc	Osi9 - osiris 9
	GO:0016222	procollagen-proline 4-dioxygenase complex	5.21e-05	0.0119	8.07 (8979,16,417,6)	CG4174 - cg4174 gene product from transcript cg4174-rb	PH4alphaPV - prolyl-4-hydroxylase-alpha pv	CG32201 - cg32201 gene product from transcript cg32201-rb	PH4alphaNE3 - prolyl-4-hydroxylase-alpha ne3	CG31016 - cg31016 gene product from transcript cg31016-rb	CG32199 - cg32199 gene product from transcript cg32199-rb
	GO:0005576	extracellular region	0.000461	0.0846	1.94 (8979,322,417,29)	CG11313 - cg11313 gene product from transcript cg11313-rc	pburs - partner of burs	cmpy - crimpy	CG32201 - cg32201 gene product from transcript cg32201-rb	Gld - glucose dehydrogenase	Gasp - cg10287 gene product from transcript cg10287-rb	CheA7a - chemosensory protein a 7a	beat-IIIc - cg15138 gene product from transcript cg15138-ra	Dpt - diptericin	CG9400 - cg9400 gene product from transcript cg9400-rb	Sema-2a - cg4700 gene product from transcript cg4700-rc	Sema-2b - semaphorin-2b	Aph-4 - alkaline phosphatase 4	CG4835 - cg4835 gene product from transcript cg4835-rb	Obp83g - odorant-binding protein 83g	CG6628 - cg6628 gene product from transcript cg6628-ra	CG8072 - cg8072 gene product from transcript cg8072-ra	beat-Va - cg10134 gene product from transcript cg10134-rc	beat-Vc - cg14390 gene product from transcript cg14390-ra	beat-Ib - beaten path ib	Idgf4 - imaginal disc growth factor 4	beat-IIIb - cg33179 gene product from transcript cg33179-rc	Sp7 - serine protease 7	beat-Ic - beaten path ic	axo - axotactin	CG31286 - cg31286 gene product from transcript cg31286-rb	beat-Ia - beaten path ia	Npc2h - niemann-pick type c-2h	beat-Vb - cg31298 gene product from transcript cg31298-rb
	GO:0044425	membrane part	0.000683	0.104	1.37 (8979,1446,417,92)	Osi16 - osiris 16	star1 - allatostatin c receptor 1	CG12355 - cg12355 gene product from transcript cg12355-rd	AlCR2 - allatostatin c receptor 2	ppk - pickpocket	Syt4 - synaptotagmin 4	D2R - dopamine 2-like receptor	ine - inebriated	Nep3 - neprilysin 3	CG14741 - cg14741 gene product from transcript cg14741-rc	CG31358 - cg31358 gene product from transcript cg31358-ra	Osi2 - osiris 2	MstProx - cg1149 gene product from transcript cg1149-ra	Osi4 - osiris 4	Ir84a - ionotropic receptor 84a	CG34369 - cg34369 gene product from transcript cg34369-ra	Ten-m - tenascin major	Osi3 - osiris 3	Osi6 - osiris 6	Osi5 - osiris 5	Osi8 - osiris 8	Vha100-3 - vacuolar h[+] atpase subunit 100-3	Syn2 - syntrophin-like 2	Osi7 - osiris 7	DAT - dopamine transporter	snky - sneaky	Ctr1C - copper transporter 1c	5-HT7 - serotonin receptor 7	Vha14-2 - vacuolar h[+] atpase subunit 14-2	Aph-4 - alkaline phosphatase 4	CG7813 - cg7813 gene product from transcript cg7813-ra	Osi1 - osiris 1	NPFR1 - neuropeptide f receptor	CG9308 - cg9308 gene product from transcript cg9308-ra	CG17300 - cg17300 gene product from transcript cg17300-ra	Osi15 - osiris 15	ACXA - cg17176 gene product from transcript cg17176-re	Osi17 - osiris 17	ACXB - cg17174 gene product from transcript cg17174-ra	Osi18 - osiris 18	Osi19 - osiris 19	Nlg1 - neuroligin 1	Best3 - bestrophin 3	mol - moladietz
	506 UR(B) genes have mosquito homologs
	10470 drosophila genes on chromosomes X, 2 and 3 have mosquito homologs
	Only 8979 of these genes are associated with a GO term.
	The GOrilla database was last updated on May 10, 2014
	'P-value' is the enrichment p-value computed according to the mHG or HG model. This p-value is not corrected for multiple testing of 876 GO terms.
	'FDR q-value' is the correction of the above p-value for multiple testing using the Benjamini and Hochberg (1995) method.
	Namely, for the ith term (ranked according to p-value) the FDR q-value is (p-value * number of GO terms) / i.
	Enrichment (N, B, n, b) is defined as follows:
	N - is the total number of genes
	B - is the total number of genes associated with a specific GO term
	n - is the number of genes in the top of the user's input list or in the target set when appropriate
	b - is the number of genes in the intersection
	Enrichment = (b/n) / (B/N)
	GO analysis of UR(B) genes without mosquito homologs agains all Drosophila genes without mosquito homologs
	GO term	Description	P-value	FDR q-value	Enrichment (N, B, n, b)	Genes
Pprocess	GO:0043549	regulation of kinase activity	2.36e-10	4.86e-07	7.03 (1813,13,238,12)	Ste:CG33245 - cg33245 gene product from transcript cg33245-rb	Ste:CG33237 - cg33237 gene product from transcript cg33237-rb	Ste:CG33244 - cg33244 gene product from transcript cg33244-rb	Ste:CG33246 - cg33246 gene product from transcript cg33246-rb	Ste:CG33241 - cg33241 gene product from transcript cg33241-rb	Ste:CG33240 - cg33240 gene product from transcript cg33240-rb	Ste:CG33243 - cg33243 gene product from transcript cg33243-rb	Ste:CG33242 - cg33242 gene product from transcript cg33242-rb	Ste:CG33236 - cg33236 gene product from transcript cg33236-rb	Ste:CG33247 - cg33247 gene product from transcript cg33247-rb	Ste:CG33239 - cg33239 gene product from transcript cg33239-rb	Ste:CG33238 - cg33238 gene product from transcript cg33238-rb
	GO:0045859	regulation of protein kinase activity	2.36e-10	2.43e-07	7.03 (1813,13,238,12)	Ste:CG33245 - cg33245 gene product from transcript cg33245-rb	Ste:CG33237 - cg33237 gene product from transcript cg33237-rb	Ste:CG33244 - cg33244 gene product from transcript cg33244-rb	Ste:CG33246 - cg33246 gene product from transcript cg33246-rb	Ste:CG33241 - cg33241 gene product from transcript cg33241-rb	Ste:CG33240 - cg33240 gene product from transcript cg33240-rb	Ste:CG33243 - cg33243 gene product from transcript cg33243-rb	Ste:CG33242 - cg33242 gene product from transcript cg33242-rb	Ste:CG33236 - cg33236 gene product from transcript cg33236-rb	Ste:CG33247 - cg33247 gene product from transcript cg33247-rb	Ste:CG33239 - cg33239 gene product from transcript cg33239-rb	Ste:CG33238 - cg33238 gene product from transcript cg33238-rb
	GO:0051338	regulation of transferase activity	2.36e-10	1.62e-07	7.03 (1813,13,238,12)	Ste:CG33245 - cg33245 gene product from transcript cg33245-rb	Ste:CG33237 - cg33237 gene product from transcript cg33237-rb	Ste:CG33244 - cg33244 gene product from transcript cg33244-rb	Ste:CG33246 - cg33246 gene product from transcript cg33246-rb	Ste:CG33241 - cg33241 gene product from transcript cg33241-rb	Ste:CG33240 - cg33240 gene product from transcript cg33240-rb	Ste:CG33243 - cg33243 gene product from transcript cg33243-rb	Ste:CG33242 - cg33242 gene product from transcript cg33242-rb	Ste:CG33236 - cg33236 gene product from transcript cg33236-rb	Ste:CG33247 - cg33247 gene product from transcript cg33247-rb	Ste:CG33239 - cg33239 gene product from transcript cg33239-rb	Ste:CG33238 - cg33238 gene product from transcript cg33238-rb
	GO:0031399	regulation of protein modification process	9.95e-10	5.13e-07	6.19 (1813,16,238,13)	Ste:CG33237 - cg33237 gene product from transcript cg33237-rb	Ste:CG33245 - cg33245 gene product from transcript cg33245-rb	Ste:CG33246 - cg33246 gene product from transcript cg33246-rb	Ste:CG33236 - cg33236 gene product from transcript cg33236-rb	Ste:CG33244 - cg33244 gene product from transcript cg33244-rb	rpr - reaper	Ste:CG33241 - cg33241 gene product from transcript cg33241-rb	Ste:CG33240 - cg33240 gene product from transcript cg33240-rb	Ste:CG33243 - cg33243 gene product from transcript cg33243-rb	Ste:CG33242 - cg33242 gene product from transcript cg33242-rb	Ste:CG33247 - cg33247 gene product from transcript cg33247-rb	Ste:CG33239 - cg33239 gene product from transcript cg33239-rb	Ste:CG33238 - cg33238 gene product from transcript cg33238-rb
	GO:0001932	regulation of protein phosphorylation	1.46e-09	6.01e-07	6.53 (1813,14,238,12)	Ste:CG33245 - cg33245 gene product from transcript cg33245-rb	Ste:CG33237 - cg33237 gene product from transcript cg33237-rb	Ste:CG33244 - cg33244 gene product from transcript cg33244-rb	Ste:CG33246 - cg33246 gene product from transcript cg33246-rb	Ste:CG33241 - cg33241 gene product from transcript cg33241-rb	Ste:CG33240 - cg33240 gene product from transcript cg33240-rb	Ste:CG33243 - cg33243 gene product from transcript cg33243-rb	Ste:CG33242 - cg33242 gene product from transcript cg33242-rb	Ste:CG33236 - cg33236 gene product from transcript cg33236-rb	Ste:CG33247 - cg33247 gene product from transcript cg33247-rb	Ste:CG33239 - cg33239 gene product from transcript cg33239-rb	Ste:CG33238 - cg33238 gene product from transcript cg33238-rb
	GO:0048232	male gamete generation	6.31e-09	2.17e-06	4.28 (1813,32,238,18)	Mst84Da - male-specific rna 84da	Ste:CG33237 - cg33237 gene product from transcript cg33237-rb	Ste:CG33246 - cg33246 gene product from transcript cg33246-rb	comr - cookie monster	Ste:CG33236 - cg33236 gene product from transcript cg33236-rb	Taf12L - tbp-associated factor 30kd subunit alpha-2	Ste12DOR - stellate 12d orphon	nht - no hitter	Ste:CG33244 - cg33244 gene product from transcript cg33244-rb	spag4 - sperm-associated antigen 4	Ste:CG33241 - cg33241 gene product from transcript cg33241-rb	Ste:CG33243 - cg33243 gene product from transcript cg33243-rb	Mst84Db - male-specific rna 84db	Ste:CG33247 - cg33247 gene product from transcript cg33247-rb	Mst84Dc - male-specific rna 84dc	Mst84Dd - male-specific rna 84dd	Ste:CG33239 - cg33239 gene product from transcript cg33239-rb	Ste:CG33238 - cg33238 gene product from transcript cg33238-rb
	GO:0007283	spermatogenesis	6.31e-09	1.86e-06	4.28 (1813,32,238,18)	Mst84Da - male-specific rna 84da	Ste:CG33237 - cg33237 gene product from transcript cg33237-rb	Ste:CG33246 - cg33246 gene product from transcript cg33246-rb	comr - cookie monster	Ste:CG33236 - cg33236 gene product from transcript cg33236-rb	Taf12L - tbp-associated factor 30kd subunit alpha-2	Ste12DOR - stellate 12d orphon	nht - no hitter	Ste:CG33244 - cg33244 gene product from transcript cg33244-rb	spag4 - sperm-associated antigen 4	Ste:CG33241 - cg33241 gene product from transcript cg33241-rb	Ste:CG33243 - cg33243 gene product from transcript cg33243-rb	Mst84Db - male-specific rna 84db	Ste:CG33247 - cg33247 gene product from transcript cg33247-rb	Mst84Dc - male-specific rna 84dc	Mst84Dd - male-specific rna 84dd	Ste:CG33239 - cg33239 gene product from transcript cg33239-rb	Ste:CG33238 - cg33238 gene product from transcript cg33238-rb
	GO:0042325	regulation of phosphorylation	6.85e-08	1.77e-05	5.38 (1813,17,238,12)	Ste:CG33245 - cg33245 gene product from transcript cg33245-rb	Ste:CG33237 - cg33237 gene product from transcript cg33237-rb	Ste:CG33244 - cg33244 gene product from transcript cg33244-rb	Ste:CG33246 - cg33246 gene product from transcript cg33246-rb	Ste:CG33241 - cg33241 gene product from transcript cg33241-rb	Ste:CG33240 - cg33240 gene product from transcript cg33240-rb	Ste:CG33243 - cg33243 gene product from transcript cg33243-rb	Ste:CG33242 - cg33242 gene product from transcript cg33242-rb	Ste:CG33236 - cg33236 gene product from transcript cg33236-rb	Ste:CG33247 - cg33247 gene product from transcript cg33247-rb	Ste:CG33239 - cg33239 gene product from transcript cg33239-rb	Ste:CG33238 - cg33238 gene product from transcript cg33238-rb
	GO:0019220	regulation of phosphate metabolic process	1.83e-07	4.2e-05	4.44 (1813,24,238,14)	CG12620 - cg12620 gene product from transcript cg12620-rb	Ste:CG33237 - cg33237 gene product from transcript cg33237-rb	Ste:CG33245 - cg33245 gene product from transcript cg33245-rb	Ste:CG33246 - cg33246 gene product from transcript cg33246-rb	Ste:CG33236 - cg33236 gene product from transcript cg33236-rb	Ste:CG33244 - cg33244 gene product from transcript cg33244-rb	Ste:CG33241 - cg33241 gene product from transcript cg33241-rb	Ste:CG33240 - cg33240 gene product from transcript cg33240-rb	Ste:CG33243 - cg33243 gene product from transcript cg33243-rb	Ste:CG33242 - cg33242 gene product from transcript cg33242-rb	amn - amnesiac	Ste:CG33247 - cg33247 gene product from transcript cg33247-rb	Ste:CG33239 - cg33239 gene product from transcript cg33239-rb	Ste:CG33238 - cg33238 gene product from transcript cg33238-rb
	GO:0051174	regulation of phosphorus metabolic process	1.83e-07	3.78e-05	4.44 (1813,24,238,14)	CG12620 - cg12620 gene product from transcript cg12620-rb	Ste:CG33237 - cg33237 gene product from transcript cg33237-rb	Ste:CG33245 - cg33245 gene product from transcript cg33245-rb	Ste:CG33246 - cg33246 gene product from transcript cg33246-rb	Ste:CG33236 - cg33236 gene product from transcript cg33236-rb	Ste:CG33244 - cg33244 gene product from transcript cg33244-rb	Ste:CG33241 - cg33241 gene product from transcript cg33241-rb	Ste:CG33240 - cg33240 gene product from transcript cg33240-rb	Ste:CG33243 - cg33243 gene product from transcript cg33243-rb	Ste:CG33242 - cg33242 gene product from transcript cg33242-rb	amn - amnesiac	Ste:CG33247 - cg33247 gene product from transcript cg33247-rb	Ste:CG33239 - cg33239 gene product from transcript cg33239-rb	Ste:CG33238 - cg33238 gene product from transcript cg33238-rb
	GO:0050790	regulation of catalytic activity	5.5e-07	0.000103	3.94 (1813,29,238,15)	CG12620 - cg12620 gene product from transcript cg12620-rb	Ste:CG33237 - cg33237 gene product from transcript cg33237-rb	Ste:CG33245 - cg33245 gene product from transcript cg33245-rb	Ste:CG33246 - cg33246 gene product from transcript cg33246-rb	Ste:CG33236 - cg33236 gene product from transcript cg33236-rb	Ste:CG33244 - cg33244 gene product from transcript cg33244-rb	Ste:CG33241 - cg33241 gene product from transcript cg33241-rb	Ste:CG33240 - cg33240 gene product from transcript cg33240-rb	Ste:CG33243 - cg33243 gene product from transcript cg33243-rb	Ste:CG33242 - cg33242 gene product from transcript cg33242-rb	amn - amnesiac	Ste:CG33247 - cg33247 gene product from transcript cg33247-rb	W - wrinkled	Ste:CG33239 - cg33239 gene product from transcript cg33239-rb	Ste:CG33238 - cg33238 gene product from transcript cg33238-rb
	GO:0032268	regulation of cellular protein metabolic process	7.06e-07	0.000121	4.10 (1813,26,238,14)	Ste:CG33237 - cg33237 gene product from transcript cg33237-rb	Ste:CG33245 - cg33245 gene product from transcript cg33245-rb	Ste:CG33246 - cg33246 gene product from transcript cg33246-rb	Ste:CG33236 - cg33236 gene product from transcript cg33236-rb	bru-3 - bruno-3	Ste:CG33244 - cg33244 gene product from transcript cg33244-rb	rpr - reaper	Ste:CG33241 - cg33241 gene product from transcript cg33241-rb	Ste:CG33240 - cg33240 gene product from transcript cg33240-rb	Ste:CG33243 - cg33243 gene product from transcript cg33243-rb	Ste:CG33242 - cg33242 gene product from transcript cg33242-rb	Ste:CG33247 - cg33247 gene product from transcript cg33247-rb	Ste:CG33239 - cg33239 gene product from transcript cg33239-rb	Ste:CG33238 - cg33238 gene product from transcript cg33238-rb
	GO:0007276	gamete generation	8.91e-07	0.000141	3.11 (1813,49,238,20)	Mst84Da - male-specific rna 84da	Ste:CG33237 - cg33237 gene product from transcript cg33237-rb	Ste:CG33246 - cg33246 gene product from transcript cg33246-rb	comr - cookie monster	Acp70A - accessory gland peptide 70a	Ste:CG33236 - cg33236 gene product from transcript cg33236-rb	Taf12L - tbp-associated factor 30kd subunit alpha-2	Ste12DOR - stellate 12d orphon	nht - no hitter	Ste:CG33244 - cg33244 gene product from transcript cg33244-rb	spag4 - sperm-associated antigen 4	Ste:CG33241 - cg33241 gene product from transcript cg33241-rb	ord - orientation disruptor	Ste:CG33243 - cg33243 gene product from transcript cg33243-rb	Mst84Db - male-specific rna 84db	Ste:CG33247 - cg33247 gene product from transcript cg33247-rb	Mst84Dc - male-specific rna 84dc	Ste:CG33239 - cg33239 gene product from transcript cg33239-rb	Mst84Dd - male-specific rna 84dd	Ste:CG33238 - cg33238 gene product from transcript cg33238-rb
	GO:0065009	regulation of molecular function	1.67e-06	0.000245	3.69 (1813,31,238,15)	CG12620 - cg12620 gene product from transcript cg12620-rb	Ste:CG33237 - cg33237 gene product from transcript cg33237-rb	Ste:CG33245 - cg33245 gene product from transcript cg33245-rb	Ste:CG33246 - cg33246 gene product from transcript cg33246-rb	Ste:CG33236 - cg33236 gene product from transcript cg33236-rb	Ste:CG33244 - cg33244 gene product from transcript cg33244-rb	Ste:CG33241 - cg33241 gene product from transcript cg33241-rb	Ste:CG33240 - cg33240 gene product from transcript cg33240-rb	Ste:CG33243 - cg33243 gene product from transcript cg33243-rb	Ste:CG33242 - cg33242 gene product from transcript cg33242-rb	amn - amnesiac	Ste:CG33247 - cg33247 gene product from transcript cg33247-rb	W - wrinkled	Ste:CG33239 - cg33239 gene product from transcript cg33239-rb	Ste:CG33238 - cg33238 gene product from transcript cg33238-rb
	GO:0051246	regulation of protein metabolic process	2.47e-05	0.0034	3.09 (1813,37,238,15)	Ste:CG33245 - cg33245 gene product from transcript cg33245-rb	Ste:CG33237 - cg33237 gene product from transcript cg33237-rb	Ste:CG33246 - cg33246 gene product from transcript cg33246-rb	Ste:CG33236 - cg33236 gene product from transcript cg33236-rb	bru-3 - bruno-3	Ste:CG33244 - cg33244 gene product from transcript cg33244-rb	rpr - reaper	Ste:CG33241 - cg33241 gene product from transcript cg33241-rb	Ste:CG33240 - cg33240 gene product from transcript cg33240-rb	Ste:CG33243 - cg33243 gene product from transcript cg33243-rb	Ste:CG33242 - cg33242 gene product from transcript cg33242-rb	Ste:CG33247 - cg33247 gene product from transcript cg33247-rb	W - wrinkled	Ste:CG33239 - cg33239 gene product from transcript cg33239-rb	Ste:CG33238 - cg33238 gene product from transcript cg33238-rb
	GO:0007606	sensory perception of chemical stimulus	0.000152	0.0196	1.84 (1813,141,238,34)	Or35a - odorant receptor 35a	Obp57e - odorant-binding protein 57e	Obp57d - odorant-binding protein 57d	Obp57a - odorant-binding protein 57a	Obp57b - odorant-binding protein 57b	Or92a - odorant receptor 92a	Or23a - odorant receptor 23a	Gr23a - gustatory receptor 23a	Or83c - odorant receptor 83c	Gr59d - gustatory receptor 59d	Obp84a - odorant-binding protein 84a	Obp46a - odorant-binding protein 46a	Gr58a - gustatory receptor 58a	CheB53b - chemosensory protein b 53b	CheB53a - chemosensory protein b 53a	Obp57c - odorant-binding protein 57c	Gr47a - gustatory receptor 47a	CheA75a - chemosensory protein a 75a	Gr59c - gustatory receptor 59c	Or19b - odorant receptor 19b	Ir11a - ionotropic receptor 11a	Obp83ef - odorant-binding protein 83ef	Or98a - odorant receptor 98a	Obp83cd - odorant-binding protein 83cd	Gr58c - gustatory receptor 58c	Gr58b - gustatory receptor 58b	Or19a - odorant receptor 19a	Gr77a - gustatory receptor 77a	Gr92a - gustatory receptor 92a	Gr36a - gustatory receptor 36a	Gr36b - gustatory receptor 36b	Gr36c - gustatory receptor 36c	Gr59a - gustatory receptor 59a	Gr59b - gustatory receptor 59b
	GO:0007600	sensory perception	0.000237	0.0287	1.80 (1813,144,238,34)	Or35a - odorant receptor 35a	Obp57e - odorant-binding protein 57e	Obp57d - odorant-binding protein 57d	Obp57a - odorant-binding protein 57a	Obp57b - odorant-binding protein 57b	Or92a - odorant receptor 92a	Or23a - odorant receptor 23a	Gr23a - gustatory receptor 23a	Or83c - odorant receptor 83c	Gr59d - gustatory receptor 59d	Obp84a - odorant-binding protein 84a	Obp46a - odorant-binding protein 46a	Gr58a - gustatory receptor 58a	CheB53b - chemosensory protein b 53b	CheB53a - chemosensory protein b 53a	Obp57c - odorant-binding protein 57c	Gr47a - gustatory receptor 47a	CheA75a - chemosensory protein a 75a	Gr59c - gustatory receptor 59c	Or19b - odorant receptor 19b	Ir11a - ionotropic receptor 11a	Obp83ef - odorant-binding protein 83ef	Or98a - odorant receptor 98a	Obp83cd - odorant-binding protein 83cd	Gr58c - gustatory receptor 58c	Gr58b - gustatory receptor 58b	Or19a - odorant receptor 19a	Gr77a - gustatory receptor 77a	Gr92a - gustatory receptor 92a	Gr36a - gustatory receptor 36a	Gr36b - gustatory receptor 36b	Gr36c - gustatory receptor 36c	Gr59a - gustatory receptor 59a	Gr59b - gustatory receptor 59b
	GO:0001578	microtubule bundle formation	0.000291	0.0333	7.62 (1813,4,238,4)	Mst84Da - male-specific rna 84da	Mst84Db - male-specific rna 84db	Mst84Dc - male-specific rna 84dc	Mst84Dd - male-specific rna 84dd
	GO:0030031	cell projection assembly	0.000291	0.0315	7.62 (1813,4,238,4)	Mst84Da - male-specific rna 84da	Mst84Db - male-specific rna 84db	Mst84Dc - male-specific rna 84dc	Mst84Dd - male-specific rna 84dd
	GO:0007288	sperm axoneme assembly	0.000291	0.03	7.62 (1813,4,238,4)	Mst84Da - male-specific rna 84da	Mst84Db - male-specific rna 84db	Mst84Dc - male-specific rna 84dc	Mst84Dd - male-specific rna 84dd
	GO:0035082	axoneme assembly	0.000291	0.0285	7.62 (1813,4,238,4)	Mst84Da - male-specific rna 84da	Mst84Db - male-specific rna 84db	Mst84Dc - male-specific rna 84dc	Mst84Dd - male-specific rna 84dd
	GO:0050909	sensory perception of taste	0.00034	0.0319	2.54 (1813,45,238,15)	Ir11a - ionotropic receptor 11a	Gr58c - gustatory receptor 58c	Gr58b - gustatory receptor 58b	Gr23a - gustatory receptor 23a	Gr77a - gustatory receptor 77a	Gr92a - gustatory receptor 92a	Gr59d - gustatory receptor 59d	Gr58a - gustatory receptor 58a	Gr36a - gustatory receptor 36a	Gr36b - gustatory receptor 36b	Gr47a - gustatory receptor 47a	Gr36c - gustatory receptor 36c	Gr59a - gustatory receptor 59a	Gr59b - gustatory receptor 59b	Gr59c - gustatory receptor 59c
	GO:0050877	neurological system process	0.00055	0.0493	1.71 (1813,156,238,35)	Or35a - odorant receptor 35a	Obp57e - odorant-binding protein 57e	Obp57d - odorant-binding protein 57d	Obp57a - odorant-binding protein 57a	Obp57b - odorant-binding protein 57b	Or92a - odorant receptor 92a	Or23a - odorant receptor 23a	Gr23a - gustatory receptor 23a	Or83c - odorant receptor 83c	Gr59d - gustatory receptor 59d	Obp84a - odorant-binding protein 84a	Obp46a - odorant-binding protein 46a	Gr58a - gustatory receptor 58a	CheB53b - chemosensory protein b 53b	CheB53a - chemosensory protein b 53a	Obp57c - odorant-binding protein 57c	Gr47a - gustatory receptor 47a	CheA75a - chemosensory protein a 75a	amn - amnesiac	Gr59c - gustatory receptor 59c	Or19b - odorant receptor 19b	Ir11a - ionotropic receptor 11a	Obp83ef - odorant-binding protein 83ef	Or98a - odorant receptor 98a	Obp83cd - odorant-binding protein 83cd	Gr58c - gustatory receptor 58c	Gr58b - gustatory receptor 58b	Or19a - odorant receptor 19a	Gr77a - gustatory receptor 77a	Gr92a - gustatory receptor 92a	Gr36a - gustatory receptor 36a	Gr36b - gustatory receptor 36b	Gr36c - gustatory receptor 36c	Gr59a - gustatory receptor 59a	Gr59b - gustatory receptor 59b
	GO:0044702	single organism reproductive process	0.000584	0.0502	1.92 (1813,99,238,25)	Ste:CG33237 - cg33237 gene product from transcript cg33237-rb	CG15721 - cg15721 gene product from transcript cg15721-rb	CG12716 - cg12716 gene product from transcript cg12716-ra	Ste:CG33236 - cg33236 gene product from transcript cg33236-rb	Taf12L - tbp-associated factor 30kd subunit alpha-2	Ste12DOR - stellate 12d orphon	nht - no hitter	Ste:CG33244 - cg33244 gene product from transcript cg33244-rb	spag4 - sperm-associated antigen 4	Ste:CG33241 - cg33241 gene product from transcript cg33241-rb	rpr - reaper	ord - orientation disruptor	Ste:CG33243 - cg33243 gene product from transcript cg33243-rb	Mst84Db - male-specific rna 84db	Mst84Dc - male-specific rna 84dc	Ste:CG33247 - cg33247 gene product from transcript cg33247-rb	Mst84Dd - male-specific rna 84dd	Ste:CG33239 - cg33239 gene product from transcript cg33239-rb	Ste:CG33238 - cg33238 gene product from transcript cg33238-rb	Mst84Da - male-specific rna 84da	Ste:CG33246 - cg33246 gene product from transcript cg33246-rb	comr - cookie monster	Acp70A - accessory gland peptide 70a	ms(2)35Ci - cg31733 gene product from transcript cg31733-rc	blanks - cg10630 gene product from transcript cg10630-ra
	GO:0048609	multicellular organismal reproductive process	0.000658	0.0542	2.05 (1813,78,238,21)	Mst84Da - male-specific rna 84da	Ste:CG33237 - cg33237 gene product from transcript cg33237-rb	Ste:CG33246 - cg33246 gene product from transcript cg33246-rb	comr - cookie monster	Acp70A - accessory gland peptide 70a	Ste:CG33236 - cg33236 gene product from transcript cg33236-rb	Taf12L - tbp-associated factor 30kd subunit alpha-2	Ste12DOR - stellate 12d orphon	nht - no hitter	Ste:CG33244 - cg33244 gene product from transcript cg33244-rb	spag4 - sperm-associated antigen 4	Ste:CG33241 - cg33241 gene product from transcript cg33241-rb	ord - orientation disruptor	Ste:CG33243 - cg33243 gene product from transcript cg33243-rb	amn - amnesiac	Mst84Db - male-specific rna 84db	Ste:CG33247 - cg33247 gene product from transcript cg33247-rb	Mst84Dc - male-specific rna 84dc	Ste:CG33239 - cg33239 gene product from transcript cg33239-rb	Mst84Dd - male-specific rna 84dd	Ste:CG33238 - cg33238 gene product from transcript cg33238-rb
	GO:0003008	system process	0.00071	0.0563	1.69 (1813,158,238,35)	Or35a - odorant receptor 35a	Obp57e - odorant-binding protein 57e	Obp57d - odorant-binding protein 57d	Obp57a - odorant-binding protein 57a	Obp57b - odorant-binding protein 57b	Or92a - odorant receptor 92a	Or23a - odorant receptor 23a	Gr23a - gustatory receptor 23a	Or83c - odorant receptor 83c	Gr59d - gustatory receptor 59d	Obp84a - odorant-binding protein 84a	Obp46a - odorant-binding protein 46a	Gr58a - gustatory receptor 58a	CheB53b - chemosensory protein b 53b	CheB53a - chemosensory protein b 53a	Obp57c - odorant-binding protein 57c	Gr47a - gustatory receptor 47a	CheA75a - chemosensory protein a 75a	amn - amnesiac	Gr59c - gustatory receptor 59c	Or19b - odorant receptor 19b	Ir11a - ionotropic receptor 11a	Obp83ef - odorant-binding protein 83ef	Or98a - odorant receptor 98a	Obp83cd - odorant-binding protein 83cd	Gr58c - gustatory receptor 58c	Gr58b - gustatory receptor 58b	Or19a - odorant receptor 19a	Gr77a - gustatory receptor 77a	Gr92a - gustatory receptor 92a	Gr36a - gustatory receptor 36a	Gr36b - gustatory receptor 36b	Gr36c - gustatory receptor 36c	Gr59a - gustatory receptor 59a	Gr59b - gustatory receptor 59b
	GO term	Description	P-value	FDR q-value	Enrichment (N, B, n, b)	Genes
Function	GO:0019207	kinase regulator activity	2.11e-10	1.32e-07	6.60 (1813,15,238,13)	Ste:CG33245 - cg33245 gene product from transcript cg33245-rb	Ste:CG33237 - cg33237 gene product from transcript cg33237-rb	Ste:CG33246 - cg33246 gene product from transcript cg33246-rb	Ste:CG33236 - cg33236 gene product from transcript cg33236-rb	Ste12DOR - stellate 12d orphon	Ste:CG33244 - cg33244 gene product from transcript cg33244-rb	Ste:CG33241 - cg33241 gene product from transcript cg33241-rb	Ste:CG33240 - cg33240 gene product from transcript cg33240-rb	Ste:CG33243 - cg33243 gene product from transcript cg33243-rb	Ste:CG33242 - cg33242 gene product from transcript cg33242-rb	Ste:CG33247 - cg33247 gene product from transcript cg33247-rb	Ste:CG33239 - cg33239 gene product from transcript cg33239-rb	Ste:CG33238 - cg33238 gene product from transcript cg33238-rb
	GO:0019887	protein kinase regulator activity	2.11e-10	6.6e-08	6.60 (1813,15,238,13)	Ste:CG33245 - cg33245 gene product from transcript cg33245-rb	Ste:CG33237 - cg33237 gene product from transcript cg33237-rb	Ste:CG33246 - cg33246 gene product from transcript cg33246-rb	Ste:CG33236 - cg33236 gene product from transcript cg33236-rb	Ste12DOR - stellate 12d orphon	Ste:CG33244 - cg33244 gene product from transcript cg33244-rb	Ste:CG33241 - cg33241 gene product from transcript cg33241-rb	Ste:CG33240 - cg33240 gene product from transcript cg33240-rb	Ste:CG33243 - cg33243 gene product from transcript cg33243-rb	Ste:CG33242 - cg33242 gene product from transcript cg33242-rb	Ste:CG33247 - cg33247 gene product from transcript cg33247-rb	Ste:CG33239 - cg33239 gene product from transcript cg33239-rb	Ste:CG33238 - cg33238 gene product from transcript cg33238-rb
	GO:0008527	taste receptor activity	0.000539	0.112	2.54 (1813,42,238,14)	Gr58c - gustatory receptor 58c	Gr58b - gustatory receptor 58b	Gr23a - gustatory receptor 23a	Gr77a - gustatory receptor 77a	Gr92a - gustatory receptor 92a	Gr59d - gustatory receptor 59d	Gr58a - gustatory receptor 58a	Gr36a - gustatory receptor 36a	Gr36b - gustatory receptor 36b	Gr47a - gustatory receptor 47a	Gr36c - gustatory receptor 36c	Gr59a - gustatory receptor 59a	Gr59b - gustatory receptor 59b	Gr59c - gustatory receptor 59c
	GO term	Description	P-value	FDR q-value	Enrichment (N, B, n, b)	Genes
Component	GO:0005956	protein kinase CK2 complex	3.18e-11	1.15e-08	7.07 (1813,14,238,13)	Ste:CG33245 - cg33245 gene product from transcript cg33245-rb	Ste:CG33237 - cg33237 gene product from transcript cg33237-rb	Ste:CG33246 - cg33246 gene product from transcript cg33246-rb	Ste:CG33236 - cg33236 gene product from transcript cg33236-rb	Ste12DOR - stellate 12d orphon	Ste:CG33244 - cg33244 gene product from transcript cg33244-rb	Ste:CG33241 - cg33241 gene product from transcript cg33241-rb	Ste:CG33240 - cg33240 gene product from transcript cg33240-rb	Ste:CG33243 - cg33243 gene product from transcript cg33243-rb	Ste:CG33242 - cg33242 gene product from transcript cg33242-rb	Ste:CG33247 - cg33247 gene product from transcript cg33247-rb	Ste:CG33239 - cg33239 gene product from transcript cg33239-rb	Ste:CG33238 - cg33238 gene product from transcript cg33238-rb
	427 UR(B) genes do have mosquito homologs
	3100 drosophila genes on chromosomes X, 2 and 3 do have mosquito homologs
	Only 1813 of these genes are associated with a GO term
	The GOrilla database was last updated on May 10, 2014
	'P-value' is the enrichment p-value computed according to the mHG or HG model. This p-value is not corrected for multiple testing of 876 GO terms.
	'FDR q-value' is the correction of the above p-value for multiple testing using the Benjamini and Hochberg (1995) method.
	Namely, for the ith term (ranked according to p-value) the FDR q-value is (p-value * number of GO terms) / i.
	Enrichment (N, B, n, b) is defined as follows:
	N - is the total number of genes
	B - is the total number of genes associated with a specific GO term
	n - is the number of genes in the top of the user's input list or in the target set when appropriate
	b - is the number of genes in the intersection
	Enrichment = (b/n) / (B/N)
[truncated: 48 more columns]
